# Supplementary material for: Exploring the awareness, attitudes, and actions (AAA) of UK adults at high risk of severe illness from COVID-19
Source: PLoS One. 2021 Nov 11;16(11):e0259376. doi: 10.1371/journal.pone.0259376 (PMC8584659; doi:10.1371/journal.pone.0259376)
Supplement: S1 Dataset — (XLS) [file pone.0259376.s002.xls]

## Sheet: AAA
Do any of the below statements apply to you? - Selected Choice - Diabetes (Type 1 or 2)	Do any of the below statements apply to you? - Selected Choice - A body mass index (BMI) of 40 or above	Do any of the below statements apply to you? - Selected Choice - Chronic (long-term) respiratory diseases, such as asthma, chronic obstructive pulmonary disease (COPD), emphysema or bronchitis	Do any of the below statements apply to you? - Selected Choice - Chronic heart disease, such as heart failure	Do any of the below statements apply to you? - Selected Choice - Chronic kidney disease	Do any of the below statements apply to you? - Selected Choice - Chronic liver disease, such as hepatitis	Do any of the below statements apply to you? - Selected Choice - Chronic neurological conditions, such as Parkinsonâ€™s disease, motor neurone disease, multiple sclerosis (MS), a learning disability or cerebral palsy	Do any of the below statements apply to you? - Selected Choice - Problems with your spleen â€“ for example, sickle cell disease or if you have had your spleen removed	Do any of the below statements apply to you? - Selected Choice - A weakened immune system as the result of conditions such as HIV and AIDS, or medicines such as steroid tablets or chemotherapy	Do any of the below statements apply to you? - Selected Choice - Aged 70 years or over	Do any of the below statements apply to you? - Selected Choice - Pregnant	Do any of the below statements apply to you? - Selected Choice - I have been diagnosed with a different short or long term health condition not listed above e.g. mental health (please indicate in the text box provided)	Do any of the below statements apply to you? - Selected Choice - None of these apply to me	Do any of the below statements apply to you? - I have been diagnosed with a different short or long term health condition not listed above e.g. mental health (please indicate in the text box provided) - Text	You have indicated that you are in one of the 'high risk' groups as defined by the UK Government. Please specify what condition you have (e.g. Type 2 diabetes or Chronic Kidney Disease stage 4).	Please state your age	Gender - Selected Choice	Gender - Other - Text	What is your ethnicity: - Selected Choice	What is your ethnicity: - Other ethnic groups - Text
{"ImportId":"QID14","choiceId":"1"}	{"ImportId":"QID14","choiceId":"2"}	{"ImportId":"QID14","choiceId":"3"}	{"ImportId":"QID14","choiceId":"4"}	{"ImportId":"QID14","choiceId":"5"}	{"ImportId":"QID14","choiceId":"6"}	{"ImportId":"QID14","choiceId":"7"}	{"ImportId":"QID14","choiceId":"8"}	{"ImportId":"QID14","choiceId":"9"}	{"ImportId":"QID14","choiceId":"12"}	{"ImportId":"QID14","choiceId":"13"}	{"ImportId":"QID14","choiceId":"11"}	{"ImportId":"QID14","choiceId":"10"}	{"ImportId":"QID14_11_TEXT"}	{"ImportId":"QID137_TEXT"}	{"ImportId":"QID6_TEXT"}	{"ImportId":"QID5"}	{"ImportId":"QID5_3_TEXT"}	{"ImportId":"QID7"}	{"ImportId":"QID7_8_TEXT"}
Diabetes (Type 1 or 2)		Chronic (long-term) respiratory diseases, such as asthma, chronic obstructive pulmonary disease (COPD), emphysema or bronchitis			Chronic liver disease, such as hepatitis
		Chronic (long-term) respiratory diseases, such as asthma, chronic obstructive pulmonary disease (COPD), emphysema or bronchitis												COPD	60	Female		White â€“ British, Irish, other
												None of these apply to me
Diabetes (Type 1 or 2)	A body mass index (BMI) of 40 or above	Chronic (long-term) respiratory diseases, such as asthma, chronic obstructive pulmonary disease (COPD), emphysema or bronchitis												Type 2,;bmi over 40, non alcoholic fatty liver disease, asthma	54	Female		White â€“ British, Irish, other
	A body mass index (BMI) of 40 or above														57	Female		White â€“ British, Irish, other
Diabetes (Type 1 or 2)	A body mass index (BMI) of 40 or above										I have been diagnosed with a different short or long term health condition not listed above e.g. mental health (please indicate in the text box provided)		eating disorder,	type 2 diabetes, bmi over 40	55	Female		White â€“ British, Irish, other
												None of these apply to me
					Chronic liver disease, such as hepatitis			A weakened immune system as the result of conditions such as HIV and AIDS, or medicines such as steroid tablets or chemotherapy			I have been diagnosed with a different short or long term health condition not listed above e.g. mental health (please indicate in the text box provided)		High Blood Pressure, Psoriasis, Psoriatic Arthropathy, OA	High Blood Pressure and a Weakened Immune System	62	Female		White â€“ British, Irish, other
		Chronic (long-term) respiratory diseases, such as asthma, chronic obstructive pulmonary disease (COPD), emphysema or bronchitis						A weakened immune system as the result of conditions such as HIV and AIDS, or medicines such as steroid tablets or chemotherapy			I have been diagnosed with a different short or long term health condition not listed above e.g. mental health (please indicate in the text box provided)		Oesteoporosis.	Asthma. Rheumatoid Arthritis . Malnutrition requiring TPN	55	Female		White â€“ British, Irish, other
	A body mass index (BMI) of 40 or above	Chronic (long-term) respiratory diseases, such as asthma, chronic obstructive pulmonary disease (COPD), emphysema or bronchitis												Asthma	51	Female		White â€“ British, Irish, other
	A body mass index (BMI) of 40 or above														64	Female		White â€“ British, Irish, other
	A body mass index (BMI) of 40 or above														59	Female		White â€“ British, Irish, other
												None of these apply to me
	A body mass index (BMI) of 40 or above														57	Female		White â€“ British, Irish, other
Diabetes (Type 1 or 2)	A body mass index (BMI) of 40 or above	Chronic (long-term) respiratory diseases, such as asthma, chronic obstructive pulmonary disease (COPD), emphysema or bronchitis												asthmatic COPD	48	Other	itsex not gender	White â€“ British, Irish, other
Diabetes (Type 1 or 2)	A body mass index (BMI) of 40 or above													Type 2 Diabetes	47	Female		White â€“ British, Irish, other
	A body mass index (BMI) of 40 or above			Chronic kidney disease							I have been diagnosed with a different short or long term health condition not listed above e.g. mental health (please indicate in the text box provided)		Malnutrition	Ckd	46	Female		White â€“ British, Irish, other
	A body mass index (BMI) of 40 or above	Chronic (long-term) respiratory diseases, such as asthma, chronic obstructive pulmonary disease (COPD), emphysema or bronchitis									I have been diagnosed with a different short or long term health condition not listed above e.g. mental health (please indicate in the text box provided)		Pre diabetes and possible high Blood Pressure	Asthma and BMI of over 40	55	Female		White â€“ British, Irish, other
	A body mass index (BMI) of 40 or above	Chronic (long-term) respiratory diseases, such as asthma, chronic obstructive pulmonary disease (COPD), emphysema or bronchitis									I have been diagnosed with a different short or long term health condition not listed above e.g. mental health (please indicate in the text box provided)		Arthritis	Pre diabetes	67	Female		White â€“ British, Irish, other
												None of these apply to me
	A body mass index (BMI) of 40 or above										I have been diagnosed with a different short or long term health condition not listed above e.g. mental health (please indicate in the text box provided)		I have a diagnosis of MADD, hEDS, vitamin B12 and vitamin D deficiency, high blood pressure (controlled by medication), sleep apnoea (controlled by CPAP), pre-diabetes, extensive osteoarthritis	Hypertension, BMI 40+	53	Female		White â€“ British, Irish, other
Diabetes (Type 1 or 2)	A body mass index (BMI) of 40 or above													Type 2 diabetes and BMI over 40	53	Female		White â€“ British, Irish, other
Diabetes (Type 1 or 2)	A body mass index (BMI) of 40 or above													Type 2 diabetes	48	Male		White â€“ British, Irish, other
	A body mass index (BMI) of 40 or above											None of these apply to me
	A body mass index (BMI) of 40 or above														46	Female		White â€“ British, Irish, other
											I have been diagnosed with a different short or long term health condition not listed above e.g. mental health (please indicate in the text box provided)		hypothyroidism	hypothyroidism	49	Female		White â€“ British, Irish, other
	A body mass index (BMI) of 40 or above	Chronic (long-term) respiratory diseases, such as asthma, chronic obstructive pulmonary disease (COPD), emphysema or bronchitis			Chronic liver disease, such as hepatitis									P.s.c asthma very over weight	44	Female		White â€“ British, Irish, other
Diabetes (Type 1 or 2)	A body mass index (BMI) of 40 or above										I have been diagnosed with a different short or long term health condition not listed above e.g. mental health (please indicate in the text box provided)		Lower limb lymphedema	Type 2 diabetes	59	Female		White â€“ British, Irish, other
												None of these apply to me
Diabetes (Type 1 or 2)	A body mass index (BMI) of 40 or above			Chronic kidney disease					Aged 70 years or over
Diabetes (Type 1 or 2)	A body mass index (BMI) of 40 or above														45	Male		White â€“ British, Irish, other
Diabetes (Type 1 or 2)	A body mass index (BMI) of 40 or above								Aged 70 years or over	Pregnant				Array	78	Male		Chinese/Chinese British
												None of these apply to me
												None of these apply to me
Diabetes (Type 1 or 2)	A body mass index (BMI) of 40 or above													Array	67	Male		White â€“ British, Irish, other
Diabetes (Type 1 or 2)	A body mass index (BMI) of 40 or above	Chronic (long-term) respiratory diseases, such as asthma, chronic obstructive pulmonary disease (COPD), emphysema or bronchitis													45	Male		White â€“ British, Irish, other
	A body mass index (BMI) of 40 or above	Chronic (long-term) respiratory diseases, such as asthma, chronic obstructive pulmonary disease (COPD), emphysema or bronchitis									I have been diagnosed with a different short or long term health condition not listed above e.g. mental health (please indicate in the text box provided)		Bipolar Disorder	Chronic respiratory problems	59	Male		White â€“ British, Irish, other
	A body mass index (BMI) of 40 or above														52	Female		White â€“ British, Irish, other
												None of these apply to me
		Chronic (long-term) respiratory diseases, such as asthma, chronic obstructive pulmonary disease (COPD), emphysema or bronchitis												Asthma	45	Female		White â€“ British, Irish, other
			Chronic heart disease, such as heart failure	Chronic kidney disease				A weakened immune system as the result of conditions such as HIV and AIDS, or medicines such as steroid tablets or chemotherapy						Kidney transplant recipient, IgA patient, artificial heart valves fitted, immunosuppressed	49	Female		White â€“ British, Irish, other
								A weakened immune system as the result of conditions such as HIV and AIDS, or medicines such as steroid tablets or chemotherapy						Originally diagnosed lung cancer stage 3b	57	Male		White â€“ British, Irish, other
				Chronic kidney disease										I have had a kidney transplant	63	Male		White â€“ British, Irish, other
											I have been diagnosed with a different short or long term health condition not listed above e.g. mental health (please indicate in the text box provided)		Kidney transplant	Kidney transplant	29	Female		White â€“ British, Irish, other
				Chronic kidney disease				A weakened immune system as the result of conditions such as HIV and AIDS, or medicines such as steroid tablets or chemotherapy						CKD Stage 3, immunosuppressed	24	Female		White â€“ British, Irish, other
Diabetes (Type 1 or 2)				Chronic kidney disease	Chronic liver disease, such as hepatitis			A weakened immune system as the result of conditions such as HIV and AIDS, or medicines such as steroid tablets or chemotherapy			I have been diagnosed with a different short or long term health condition not listed above e.g. mental health (please indicate in the text box provided)		Lupus	Type 2 diabetes, 2 renal transplants, Lupus	69	Female		White â€“ British, Irish, other
				Chronic kidney disease				A weakened immune system as the result of conditions such as HIV and AIDS, or medicines such as steroid tablets or chemotherapy	Aged 70 years or over					CKD stage 3b	70	Male		White â€“ British, Irish, other
				Chronic kidney disease										Ckd stage 5	34	Male		Asian/Asian British â€“ Indian, Pakistani, Bangladeshi, other
				Chronic kidney disease				A weakened immune system as the result of conditions such as HIV and AIDS, or medicines such as steroid tablets or chemotherapy			I have been diagnosed with a different short or long term health condition not listed above e.g. mental health (please indicate in the text box provided)		Kidney Transplant	Kidney Transplant	49	Female		White â€“ British, Irish, other
Diabetes (Type 1 or 2)				Chronic kidney disease					Aged 70 years or over					Type 2 Diaberes End stage Kidney disease on Dialysis	73	Male		White â€“ British, Irish, other
				Chronic kidney disease				A weakened immune system as the result of conditions such as HIV and AIDS, or medicines such as steroid tablets or chemotherapy						Solid Transplant Recipient	37	Female		White â€“ British, Irish, other
				Chronic kidney disease				A weakened immune system as the result of conditions such as HIV and AIDS, or medicines such as steroid tablets or chemotherapy						Transplant	60	Female		White â€“ British, Irish, other
				Chronic kidney disease				A weakened immune system as the result of conditions such as HIV and AIDS, or medicines such as steroid tablets or chemotherapy						Dialysis, on immune supprresion drugs, reduced lung fuction.	52	Male		White â€“ British, Irish, other
				Chronic kidney disease										Chronic Kidney Disease (Rare disorder - Fibrillary Immunotactoid)	43	Male		White â€“ British, Irish, other
								A weakened immune system as the result of conditions such as HIV and AIDS, or medicines such as steroid tablets or chemotherapy			I have been diagnosed with a different short or long term health condition not listed above e.g. mental health (please indicate in the text box provided)		Addison	Addison	55	Male		White â€“ British, Irish, other
								A weakened immune system as the result of conditions such as HIV and AIDS, or medicines such as steroid tablets or chemotherapy						Steroid dependent	44	Female		White â€“ British, Irish, other
				Chronic kidney disease				A weakened immune system as the result of conditions such as HIV and AIDS, or medicines such as steroid tablets or chemotherapy						Kidney failure	42	Male		Asian/Asian British â€“ Indian, Pakistani, Bangladeshi, other
								A weakened immune system as the result of conditions such as HIV and AIDS, or medicines such as steroid tablets or chemotherapy						Crohnâ€™s disease	40	Female		White â€“ British, Irish, other
				Chronic kidney disease				A weakened immune system as the result of conditions such as HIV and AIDS, or medicines such as steroid tablets or chemotherapy						Renal transplant and stage 3b chronic kidney disease	45	Female		White â€“ British, Irish, other
												None of these apply to me
	A body mass index (BMI) of 40 or above					Chronic neurological conditions, such as Parkinsonâ€™s disease, motor neurone disease, multiple sclerosis (MS), a learning disability or cerebral palsy								MS	42	Female		White â€“ British, Irish, other
		Chronic (long-term) respiratory diseases, such as asthma, chronic obstructive pulmonary disease (COPD), emphysema or bronchitis												Extensive bronchiectasis secondary to Primary Ciliary Dyskinesia a rare mucociliary disorder	55	Female		White â€“ British, Irish, other
	A body mass index (BMI) of 40 or above										I have been diagnosed with a different short or long term health condition not listed above e.g. mental health (please indicate in the text box provided)		Lymphoedema	Lymphodema it is not considered high risk	56	Female		White â€“ British, Irish, other
	A body mass index (BMI) of 40 or above	Chronic (long-term) respiratory diseases, such as asthma, chronic obstructive pulmonary disease (COPD), emphysema or bronchitis									I have been diagnosed with a different short or long term health condition not listed above e.g. mental health (please indicate in the text box provided)		Pre diabetes and possible high BP
Diabetes (Type 1 or 2)				Chronic kidney disease										Type 1 Duabetes, CKD stage 3	53	Female		White â€“ British, Irish, other
Diabetes (Type 1 or 2)											I have been diagnosed with a different short or long term health condition not listed above e.g. mental health (please indicate in the text box provided)		Rheumatoid arthritis	T2diabetes, rheumatoid arthritis	61	Female		White â€“ British, Irish, other
	A body mass index (BMI) of 40 or above														57	Female		White â€“ British, Irish, other
	A body mass index (BMI) of 40 or above										I have been diagnosed with a different short or long term health condition not listed above e.g. mental health (please indicate in the text box provided)		Eating disorder not otherwise specified
												None of these apply to me
Diabetes (Type 1 or 2)	A body mass index (BMI) of 40 or above													T2 Diabees, BMI >40	58	Female		White â€“ British, Irish, other
	A body mass index (BMI) of 40 or above														64	Male		White â€“ British, Irish, other
	A body mass index (BMI) of 40 or above														Dhr	Female		White â€“ British, Irish, other
												None of these apply to me
												None of these apply to me
												None of these apply to me
								A weakened immune system as the result of conditions such as HIV and AIDS, or medicines such as steroid tablets or chemotherapy						Rheumatoid Arthritis	47	Female		White â€“ British, Irish, other
												None of these apply to me
		Chronic (long-term) respiratory diseases, such as asthma, chronic obstructive pulmonary disease (COPD), emphysema or bronchitis									I have been diagnosed with a different short or long term health condition not listed above e.g. mental health (please indicate in the text box provided)		Depression	Asthma	55	Female		White â€“ British, Irish, other
										Pregnant	I have been diagnosed with a different short or long term health condition not listed above e.g. mental health (please indicate in the text box provided)		Chronic Fatigue Syndrome/M.E	Pregnant.	33	Female		White â€“ British, Irish, other
Diabetes (Type 1 or 2)		Chronic (long-term) respiratory diseases, such as asthma, chronic obstructive pulmonary disease (COPD), emphysema or bronchitis												Early onset Type 2 Diabetes and Asthma	39	Female		White â€“ British, Irish, other
Diabetes (Type 1 or 2)									Aged 70 years or over					Type 1 diabetes (30 years well controlled)	73 and 3/4	Male		White â€“ British, Irish, other
Diabetes (Type 1 or 2)			Chronic heart disease, such as heart failure								I have been diagnosed with a different short or long term health condition not listed above e.g. mental health (please indicate in the text box provided)		High blood pressure Alopecia	T2D	50	Female		Mixed race â€“ other
		Chronic (long-term) respiratory diseases, such as asthma, chronic obstructive pulmonary disease (COPD), emphysema or bronchitis									I have been diagnosed with a different short or long term health condition not listed above e.g. mental health (please indicate in the text box provided)		Depression & anxiety	Asthma	50	Female		White â€“ British, Irish, other
												None of these apply to me
								A weakened immune system as the result of conditions such as HIV and AIDS, or medicines such as steroid tablets or chemotherapy						Ankylosing Spondylitis treated with Biologic therapy	60	Female		White â€“ British, Irish, other
										Pregnant					28	Female		White â€“ British, Irish, other
								A weakened immune system as the result of conditions such as HIV and AIDS, or medicines such as steroid tablets or chemotherapy						Recently treated for breast cancer	58	Female		White â€“ British, Irish, other
											I have been diagnosed with a different short or long term health condition not listed above e.g. mental health (please indicate in the text box provided)		Depression and anxiety	Depression and anxiety	30	Female		White â€“ British, Irish, other
		Chronic (long-term) respiratory diseases, such as asthma, chronic obstructive pulmonary disease (COPD), emphysema or bronchitis												Asthma	45	Female		White â€“ British, Irish, other
	A body mass index (BMI) of 40 or above	Chronic (long-term) respiratory diseases, such as asthma, chronic obstructive pulmonary disease (COPD), emphysema or bronchitis									I have been diagnosed with a different short or long term health condition not listed above e.g. mental health (please indicate in the text box provided)		Fibromyalgia, mental health, PCOS	Asthma, BMI over 40	31	Female		White â€“ British, Irish, other
												None of these apply to me
Diabetes (Type 1 or 2)														Type1 diabetes	50	Female		White â€“ British, Irish, other
	A body mass index (BMI) of 40 or above										I have been diagnosed with a different short or long term health condition not listed above e.g. mental health (please indicate in the text box provided)		Anxiety/Depression	I have a BMI over 40	49	Female		White â€“ British, Irish, other
								A weakened immune system as the result of conditions such as HIV and AIDS, or medicines such as steroid tablets or chemotherapy			I have been diagnosed with a different short or long term health condition not listed above e.g. mental health (please indicate in the text box provided)		Crohn's Disease, Psoriatic arthritis and hypertension	Immunosuppressant medication to treat Crohn's Disease and Psoriatic Arthritis, and hypertension	38	Female		White â€“ British, Irish, other
		Chronic (long-term) respiratory diseases, such as asthma, chronic obstructive pulmonary disease (COPD), emphysema or bronchitis												Asthma	47	Female		White â€“ British, Irish, other
												None of these apply to me
								A weakened immune system as the result of conditions such as HIV and AIDS, or medicines such as steroid tablets or chemotherapy			I have been diagnosed with a different short or long term health condition not listed above e.g. mental health (please indicate in the text box provided)		Chronic Rheumatoid Arthritis, immunosuppression drugs	Cancers of the blood, on immunosuppression therapies	58	Male		White â€“ British, Irish, other
												None of these apply to me
												None of these apply to me
											I have been diagnosed with a different short or long term health condition not listed above e.g. mental health (please indicate in the text box provided)		Anorexia Nervosa	Anorexia Nervosa	32	Female		White â€“ British, Irish, other
												None of these apply to me
												None of these apply to me
									Aged 70 years or over						70	Female		White â€“ British, Irish, other
												None of these apply to me
		Chronic (long-term) respiratory diseases, such as asthma, chronic obstructive pulmonary disease (COPD), emphysema or bronchitis									I have been diagnosed with a different short or long term health condition not listed above e.g. mental health (please indicate in the text box provided)		Immotile Cilia Syndrome	Immotile Cilia Syndrome (Kartagener's syndrome)	39	Male		White â€“ British, Irish, other
					Chronic liver disease, such as hepatitis			A weakened immune system as the result of conditions such as HIV and AIDS, or medicines such as steroid tablets or chemotherapy						Autoimmune Hepatitis	49	Female		White â€“ British, Irish, other
Diabetes (Type 1 or 2)						Chronic neurological conditions, such as Parkinsonâ€™s disease, motor neurone disease, multiple sclerosis (MS), a learning disability or cerebral palsy								kkkk	kkkk	Female		White â€“ British, Irish, other
											I have been diagnosed with a different short or long term health condition not listed above e.g. mental health (please indicate in the text box provided)		ME	I didn't say I was in high risk. I said I had ME but it won't let me go back to change it	55	Female		White â€“ British, Irish, other
			Chronic heart disease, such as heart failure											Arrhythmogenic right ventricular cardiomyopathy	37	Female		Mixed race â€“ other
						Chronic neurological conditions, such as Parkinsonâ€™s disease, motor neurone disease, multiple sclerosis (MS), a learning disability or cerebral palsy								I have a neurological condition: CFS/ME. If I get CV I will almost certainly relapse - see advice from Dr Charles Shepherd on the ME Association website. I am in the high risk category, not very high risk.	48	Female		White â€“ British, Irish, other
												None of these apply to me
Diabetes (Type 1 or 2)								A weakened immune system as the result of conditions such as HIV and AIDS, or medicines such as steroid tablets or chemotherapy	Aged 70 years or over					Diabetes, Ulcerative colitis - weakened immunity through current medication (Prednisalone and ADALIMUMAB (k/a AMGEVITA).	75	Male		White â€“ British, Irish, other
											I have been diagnosed with a different short or long term health condition not listed above e.g. mental health (please indicate in the text box provided)		Cervical spinal stenosis, bipolar disorder, depression, anxiety, epilepsy (controlled)	Other - as per described in previous question	44	Female		White â€“ British, Irish, other
				Chronic kidney disease										Chronic Kidney Disease Stage 3	22	Female		White â€“ British, Irish, other
		Chronic (long-term) respiratory diseases, such as asthma, chronic obstructive pulmonary disease (COPD), emphysema or bronchitis												Cystic fibrosis	44	Female		White â€“ British, Irish, other
											I have been diagnosed with a different short or long term health condition not listed above e.g. mental health (please indicate in the text box provided)		Chronic pain, anxiety, depression, 4 years post bariatric surgery
												None of these apply to me
												None of these apply to me
												None of these apply to me
												None of these apply to me
											I have been diagnosed with a different short or long term health condition not listed above e.g. mental health (please indicate in the text box provided)		hypothyroid, hypertension	hypertension	47	Male		White â€“ British, Irish, other
		Chronic (long-term) respiratory diseases, such as asthma, chronic obstructive pulmonary disease (COPD), emphysema or bronchitis												Asthma	30	Female		White â€“ British, Irish, other
												None of these apply to me
		Chronic (long-term) respiratory diseases, such as asthma, chronic obstructive pulmonary disease (COPD), emphysema or bronchitis												Bronchiectasis	57	Female		White â€“ British, Irish, other
												None of these apply to me
												None of these apply to me
										Pregnant					29	Female		White â€“ British, Irish, other
		Chronic (long-term) respiratory diseases, such as asthma, chronic obstructive pulmonary disease (COPD), emphysema or bronchitis												Asthma	42	Female		White â€“ British, Irish, other
												None of these apply to me
										Pregnant					35	Female		White â€“ British, Irish, other
												None of these apply to me
								A weakened immune system as the result of conditions such as HIV and AIDS, or medicines such as steroid tablets or chemotherapy						Previously had treatment for blood cancer	60	Male		White â€“ British, Irish, other
											I have been diagnosed with a different short or long term health condition not listed above e.g. mental health (please indicate in the text box provided)		Painful bladder syndrome and Reynauds		31	Female		White â€“ British, Irish, other
												None of these apply to me
								A weakened immune system as the result of conditions such as HIV and AIDS, or medicines such as steroid tablets or chemotherapy			I have been diagnosed with a different short or long term health condition not listed above e.g. mental health (please indicate in the text box provided)		I have Palmaplantar Psoriasis and Psoriasis Arthritus and I am taking Methatrexate and Apremilast.	Plamaplantar Psoriasis and Psoriasis Arthritus	47	Female		White â€“ British, Irish, other
Diabetes (Type 1 or 2)								A weakened immune system as the result of conditions such as HIV and AIDS, or medicines such as steroid tablets or chemotherapy						Aplastic Anemia and Type 2 Diabetes	46	Female		White â€“ British, Irish, other
								A weakened immune system as the result of conditions such as HIV and AIDS, or medicines such as steroid tablets or chemotherapy						Breast Cancer	57	Female		White â€“ British, Irish, other
											I have been diagnosed with a different short or long term health condition not listed above e.g. mental health (please indicate in the text box provided)		Transient Ischemic Attack	I had a mild stroke 10 years ago	51	Male		White â€“ British, Irish, other
											I have been diagnosed with a different short or long term health condition not listed above e.g. mental health (please indicate in the text box provided)		Acid reflux	Age related	64 years 11 months	Female		White â€“ British, Irish, other
										Pregnant					31	Female		White â€“ British, Irish, other
											I have been diagnosed with a different short or long term health condition not listed above e.g. mental health (please indicate in the text box provided)		Ankylosing Spondylitis (form of RA requiring daily COX-2 inhibitors	Medium Risk some RA damage to lungs already	57	Male		White â€“ British, Irish, other
		Chronic (long-term) respiratory diseases, such as asthma, chronic obstructive pulmonary disease (COPD), emphysema or bronchitis						A weakened immune system as the result of conditions such as HIV and AIDS, or medicines such as steroid tablets or chemotherapy						Asthma + long term oral steroid medication	64	Female		White â€“ British, Irish, other
												None of these apply to me
										Pregnant					33	Female		White â€“ British, Irish, other
								A weakened immune system as the result of conditions such as HIV and AIDS, or medicines such as steroid tablets or chemotherapy			I have been diagnosed with a different short or long term health condition not listed above e.g. mental health (please indicate in the text box provided)		Rheumatoid arthritis	Rheumatoid arthritis taking immunosuppressant medication.	60	Female		White â€“ British, Irish, other
									Aged 70 years or over						78	Male		White â€“ British, Irish, other
		Chronic (long-term) respiratory diseases, such as asthma, chronic obstructive pulmonary disease (COPD), emphysema or bronchitis												Mild-moderate asthma	52	Female		White â€“ British, Irish, other
								A weakened immune system as the result of conditions such as HIV and AIDS, or medicines such as steroid tablets or chemotherapy						Breast cancer with secondary lung and spine cancers.	50	Female		White â€“ British, Irish, other
												None of these apply to me
								A weakened immune system as the result of conditions such as HIV and AIDS, or medicines such as steroid tablets or chemotherapy						Psoriatic arthritis (immunosuppressant medication)	29	Female		White â€“ British, Irish, other
												None of these apply to me
Diabetes (Type 1 or 2)	A body mass index (BMI) of 40 or above								Aged 70 years or over		I have been diagnosed with a different short or long term health condition not listed above e.g. mental health (please indicate in the text box provided)		High blood Pressure and under active thyroid	Type 2 Diabetes	81	Female		White â€“ British, Irish, other
		Chronic (long-term) respiratory diseases, such as asthma, chronic obstructive pulmonary disease (COPD), emphysema or bronchitis												Asthma	25	Female		White â€“ British, Irish, other
		Chronic (long-term) respiratory diseases, such as asthma, chronic obstructive pulmonary disease (COPD), emphysema or bronchitis												Asthma	50	Male		White â€“ British, Irish, other
											I have been diagnosed with a different short or long term health condition not listed above e.g. mental health (please indicate in the text box provided)		Auto immune disease Lupus but it only effects my joints and my blood is typical for the disease low white cells immature red cells. I	Think I answered it wrong I never received a letter from the government.	58	Female		White â€“ British, Irish, other
		Chronic (long-term) respiratory diseases, such as asthma, chronic obstructive pulmonary disease (COPD), emphysema or bronchitis												Chronic asthma	43	Female		White â€“ British, Irish, other
		Chronic (long-term) respiratory diseases, such as asthma, chronic obstructive pulmonary disease (COPD), emphysema or bronchitis												Asthma	35	Female		White â€“ British, Irish, other
		Chronic (long-term) respiratory diseases, such as asthma, chronic obstructive pulmonary disease (COPD), emphysema or bronchitis		Chronic kidney disease				A weakened immune system as the result of conditions such as HIV and AIDS, or medicines such as steroid tablets or chemotherapy						Kidney Transplant	34	Female		White â€“ British, Irish, other
		Chronic (long-term) respiratory diseases, such as asthma, chronic obstructive pulmonary disease (COPD), emphysema or bronchitis												Bronchiectasis, asthma and mild emphysema	63	Female		White â€“ British, Irish, other
											I have been diagnosed with a different short or long term health condition not listed above e.g. mental health (please indicate in the text box provided)		Chronic Lymphocytic Leukaemia	Chronic Lymphocytic Leukaemia	64	Female		White â€“ British, Irish, other
					Chronic liver disease, such as hepatitis									liver cirrhosis	63	Female		White â€“ British, Irish, other
					Chronic liver disease, such as hepatitis									Decompensated liver cirrhosis	63	Female		White â€“ British, Irish, other
		Chronic (long-term) respiratory diseases, such as asthma, chronic obstructive pulmonary disease (COPD), emphysema or bronchitis			Chronic liver disease, such as hepatitis									Asthma.and i finished Marevet treatment for hep c in Dec 19	69years	Female		White â€“ British, Irish, other
			Chronic heart disease, such as heart failure			Chronic neurological conditions, such as Parkinsonâ€™s disease, motor neurone disease, multiple sclerosis (MS), a learning disability or cerebral palsy								Heart issues and Head injury	58	Male		White â€“ British, Irish, other
	A body mass index (BMI) of 40 or above	Chronic (long-term) respiratory diseases, such as asthma, chronic obstructive pulmonary disease (COPD), emphysema or bronchitis		Chronic kidney disease										Ckd	47	Female		White â€“ British, Irish, other
								A weakened immune system as the result of conditions such as HIV and AIDS, or medicines such as steroid tablets or chemotherapy						Liver transplant recipient	58	Male		White â€“ British, Irish, other
Diabetes (Type 1 or 2)	A body mass index (BMI) of 40 or above										I have been diagnosed with a different short or long term health condition not listed above e.g. mental health (please indicate in the text box provided)		Primary Lymphoedema	Type 2 Diabetes	56	Female		White â€“ British, Irish, other
								A weakened immune system as the result of conditions such as HIV and AIDS, or medicines such as steroid tablets or chemotherapy			I have been diagnosed with a different short or long term health condition not listed above e.g. mental health (please indicate in the text box provided)		Kidney and Liver Transplant so immunosuppressed	Kidney and Liver Transplant so long term immunosuppressed	52	Female		White â€“ British, Irish, other
											I have been diagnosed with a different short or long term health condition not listed above e.g. mental health (please indicate in the text box provided)		Anti thrombin deficiency (blood clotting)	INherited blood clotting disorder requiring long term anticoagulation. Heightened risk of blood clots	62	Female		White â€“ British, Irish, other
		Chronic (long-term) respiratory diseases, such as asthma, chronic obstructive pulmonary disease (COPD), emphysema or bronchitis												Chronic asthma	47	Female		White â€“ British, Irish, other
		Chronic (long-term) respiratory diseases, such as asthma, chronic obstructive pulmonary disease (COPD), emphysema or bronchitis												Asthma	36	Female		White â€“ British, Irish, other
Diabetes (Type 1 or 2)														Type 1 diabetes	51	Male		White â€“ British, Irish, other
		Chronic (long-term) respiratory diseases, such as asthma, chronic obstructive pulmonary disease (COPD), emphysema or bronchitis												CML	16 years	Male		Black/Black British â€“ Caribbean, African, other
								A weakened immune system as the result of conditions such as HIV and AIDS, or medicines such as steroid tablets or chemotherapy						Immunosuppressants for Crohn's Disease	44	Female		White â€“ British, Irish, other
Diabetes (Type 1 or 2)	A body mass index (BMI) of 40 or above														45	Male		White â€“ British, Irish, other
Diabetes (Type 1 or 2)	A body mass index (BMI) of 40 or above													T2d	39	Female		White â€“ British, Irish, other
											I have been diagnosed with a different short or long term health condition not listed above e.g. mental health (please indicate in the text box provided)		Dvt and sticky blood	DVT and condition sticky blood ( blood clotting disorder)	45	Female		Asian/Asian British â€“ Indian, Pakistani, Bangladeshi, other
										Pregnant					32	Female		White â€“ British, Irish, other
	A body mass index (BMI) of 40 or above														50	Female		White â€“ British, Irish, other
									Aged 70 years or over		I have been diagnosed with a different short or long term health condition not listed above e.g. mental health (please indicate in the text box provided)		Chronic Lymphatic Leukemia, mechanical aortic valve	Chronic Lymphatic Leukemia	70	Male		White â€“ British, Irish, other
								A weakened immune system as the result of conditions such as HIV and AIDS, or medicines such as steroid tablets or chemotherapy						Rheumatoid Arthritis - on chemotherapy drugs - immune suppressed	43	Female		White â€“ British, Irish, other
										Pregnant					29	Female		White â€“ British, Irish, other
											I have been diagnosed with a different short or long term health condition not listed above e.g. mental health (please indicate in the text box provided)		Anxiety disorder	Mental Health	25	Female		White â€“ British, Irish, other
								A weakened immune system as the result of conditions such as HIV and AIDS, or medicines such as steroid tablets or chemotherapy						Crohns Disease	27	Male		White â€“ British, Irish, other
Diabetes (Type 1 or 2)														type 1 diabetic	59	Male		White â€“ British, Irish, other
		Chronic (long-term) respiratory diseases, such as asthma, chronic obstructive pulmonary disease (COPD), emphysema or bronchitis												Asthma	38	Male		White â€“ British, Irish, other
											I have been diagnosed with a different short or long term health condition not listed above e.g. mental health (please indicate in the text box provided)		rheumatoid arthritis	RA	42	Female		White â€“ British, Irish, other
		Chronic (long-term) respiratory diseases, such as asthma, chronic obstructive pulmonary disease (COPD), emphysema or bronchitis												Asthma	57	Male		White â€“ British, Irish, other
	A body mass index (BMI) of 40 or above
												None of these apply to me
												None of these apply to me
												None of these apply to me
											I have been diagnosed with a different short or long term health condition not listed above e.g. mental health (please indicate in the text box provided)		depression	no	62	Female		White â€“ British, Irish, other
Diabetes (Type 1 or 2)		Chronic (long-term) respiratory diseases, such as asthma, chronic obstructive pulmonary disease (COPD), emphysema or bronchitis									I have been diagnosed with a different short or long term health condition not listed above e.g. mental health (please indicate in the text box provided)		Hypothyroid	Type 2 diabetes	63	Female		White â€“ British, Irish, other
												None of these apply to me
								A weakened immune system as the result of conditions such as HIV and AIDS, or medicines such as steroid tablets or chemotherapy	Aged 70 years or over					poly rheumatica athritis	72	Female		White â€“ British, Irish, other
		Chronic (long-term) respiratory diseases, such as asthma, chronic obstructive pulmonary disease (COPD), emphysema or bronchitis												COPD	62	Male		White â€“ British, Irish, other
											I have been diagnosed with a different short or long term health condition not listed above e.g. mental health (please indicate in the text box provided)		Anxiety
											I have been diagnosed with a different short or long term health condition not listed above e.g. mental health (please indicate in the text box provided)		Anxiety
		Chronic (long-term) respiratory diseases, such as asthma, chronic obstructive pulmonary disease (COPD), emphysema or bronchitis												Asthma	26	Female		White â€“ British, Irish, other
								A weakened immune system as the result of conditions such as HIV and AIDS, or medicines such as steroid tablets or chemotherapy			I have been diagnosed with a different short or long term health condition not listed above e.g. mental health (please indicate in the text box provided)		Inflammatory bowel disease; psoriatic arthritis	Inflammatory bowel disease, psoriatic arthritis, immunosuppressed with biological therapy	26	Male		White â€“ British, Irish, other
		Chronic (long-term) respiratory diseases, such as asthma, chronic obstructive pulmonary disease (COPD), emphysema or bronchitis
												None of these apply to me
											I have been diagnosed with a different short or long term health condition not listed above e.g. mental health (please indicate in the text box provided)		Mental health	NO	49	Female		White â€“ British, Irish, other
												None of these apply to me
											I have been diagnosed with a different short or long term health condition not listed above e.g. mental health (please indicate in the text box provided)		Osteoarthritis and hypertension	Hypertension	67	Male		White â€“ British, Irish, other
											I have been diagnosed with a different short or long term health condition not listed above e.g. mental health (please indicate in the text box provided)		Breast cancer and ongoing bowel cancer	Cancer	64	Female		White â€“ British, Irish, other
		Chronic (long-term) respiratory diseases, such as asthma, chronic obstructive pulmonary disease (COPD), emphysema or bronchitis						A weakened immune system as the result of conditions such as HIV and AIDS, or medicines such as steroid tablets or chemotherapy						SLE Lupus and Severe Brittle Asthma	32	Female		Mixed race â€“ other
			Chronic heart disease, such as heart failure											Heart Failure	66	Female		White â€“ British, Irish, other
								A weakened immune system as the result of conditions such as HIV and AIDS, or medicines such as steroid tablets or chemotherapy						Stage 4 cancer (leiomyosarcoma)	44	Female		White â€“ British, Irish, other
				Chronic kidney disease					Aged 70 years or over		I have been diagnosed with a different short or long term health condition not listed above e.g. mental health (please indicate in the text box provided)		Rhumatoid arthritis	Rhumoid Arthritis	79	Female		White â€“ British, Irish, other
											I have been diagnosed with a different short or long term health condition not listed above e.g. mental health (please indicate in the text box provided)		NAFLD /Coeliac	NAFLD/ Liver Scarring/Lymes Disease	60	Female		White â€“ British, Irish, other
		Chronic (long-term) respiratory diseases, such as asthma, chronic obstructive pulmonary disease (COPD), emphysema or bronchitis							Aged 70 years or over						72	Male		White â€“ British, Irish, other
								A weakened immune system as the result of conditions such as HIV and AIDS, or medicines such as steroid tablets or chemotherapy			I have been diagnosed with a different short or long term health condition not listed above e.g. mental health (please indicate in the text box provided)		rheumatoid arthritis	Rheumatoid arthritis (taking immunosuppressive medicine)	52	Female		White â€“ British, Irish, other
						Chronic neurological conditions, such as Parkinsonâ€™s disease, motor neurone disease, multiple sclerosis (MS), a learning disability or cerebral palsy								Parkinson's. diagnosed 2015	59	Male		White â€“ British, Irish, other
				Chronic kidney disease										CKD stage 3	65	Male		White â€“ British, Irish, other
										Pregnant					33	Female		White â€“ British, Irish, other
											I have been diagnosed with a different short or long term health condition not listed above e.g. mental health (please indicate in the text box provided)		Depression	Depression	27	Female		Mixed race â€“ White and Black/Black British
									Aged 70 years or over						74	Male		White â€“ British, Irish, other
Diabetes (Type 1 or 2)	A body mass index (BMI) of 40 or above										I have been diagnosed with a different short or long term health condition not listed above e.g. mental health (please indicate in the text box provided)		Thyroid	Type 2	49	Female		Asian/Asian British â€“ Indian, Pakistani, Bangladeshi, other
		Chronic (long-term) respiratory diseases, such as asthma, chronic obstructive pulmonary disease (COPD), emphysema or bronchitis							Aged 70 years or over		I have been diagnosed with a different short or long term health condition not listed above e.g. mental health (please indicate in the text box provided)		Bronchiectasis	Asthma and bronchiectasis; over 70.	74	Female		White â€“ British, Irish, other
Diabetes (Type 1 or 2)		Chronic (long-term) respiratory diseases, such as asthma, chronic obstructive pulmonary disease (COPD), emphysema or bronchitis												Type 2 diabetes, asthma	62 yrs	Male		White â€“ British, Irish, other
Diabetes (Type 1 or 2)	A body mass index (BMI) of 40 or above	Chronic (long-term) respiratory diseases, such as asthma, chronic obstructive pulmonary disease (COPD), emphysema or bronchitis												Type 2 diabetes asthma	68	Female		White â€“ British, Irish, other
											I have been diagnosed with a different short or long term health condition not listed above e.g. mental health (please indicate in the text box provided)		Painful bladder syndrome	Painful bladder syndrome	47	Female		White â€“ British, Irish, other
			Chronic heart disease, such as heart failure								I have been diagnosed with a different short or long term health condition not listed above e.g. mental health (please indicate in the text box provided)		loeys-dietz syndrome	mitral valve regurgitation	29	Female		White â€“ British, Irish, other
Diabetes (Type 1 or 2)			Chronic heart disease, such as heart failure						Aged 70 years or over					Type 2 Diabetes; Heart problems	74	Male		White â€“ British, Irish, other
		Chronic (long-term) respiratory diseases, such as asthma, chronic obstructive pulmonary disease (COPD), emphysema or bronchitis									I have been diagnosed with a different short or long term health condition not listed above e.g. mental health (please indicate in the text box provided)		Enlarged Heart, Bradicardia	No	44	Female		White â€“ British, Irish, other
		Chronic (long-term) respiratory diseases, such as asthma, chronic obstructive pulmonary disease (COPD), emphysema or bronchitis							Aged 70 years or over		I have been diagnosed with a different short or long term health condition not listed above e.g. mental health (please indicate in the text box provided)		Cancer now cured?	Over 70. Asthma, Cancer in 2003.	76	Other	This is sex, not gender.	White â€“ British, Irish, other
								A weakened immune system as the result of conditions such as HIV and AIDS, or medicines such as steroid tablets or chemotherapy						Diffuse Sceroderma	53	Male		White â€“ British, Irish, other
											I have been diagnosed with a different short or long term health condition not listed above e.g. mental health (please indicate in the text box provided)		Diagnosed with Rheumatoid Arthritis and Ulcerative Colitis and take two immu-supppresent drugs	Rheumatoid Arthritis and Ulcerative Colitis	64	Female		White â€“ British, Irish, other
		Chronic (long-term) respiratory diseases, such as asthma, chronic obstructive pulmonary disease (COPD), emphysema or bronchitis			Chronic liver disease, such as hepatitis	Chronic neurological conditions, such as Parkinsonâ€™s disease, motor neurone disease, multiple sclerosis (MS), a learning disability or cerebral palsy					I have been diagnosed with a different short or long term health condition not listed above e.g. mental health (please indicate in the text box provided)		M.E. EDS Neirological Dysfunction and POTS
		Chronic (long-term) respiratory diseases, such as asthma, chronic obstructive pulmonary disease (COPD), emphysema or bronchitis						A weakened immune system as the result of conditions such as HIV and AIDS, or medicines such as steroid tablets or chemotherapy			I have been diagnosed with a different short or long term health condition not listed above e.g. mental health (please indicate in the text box provided)		RA	RA and chronic Bronchiechtasis in both lungs.	68	Female		White â€“ British, Irish, other
											I have been diagnosed with a different short or long term health condition not listed above e.g. mental health (please indicate in the text box provided)		crohns	crohns	62	Male		White â€“ British, Irish, other
		Chronic (long-term) respiratory diseases, such as asthma, chronic obstructive pulmonary disease (COPD), emphysema or bronchitis									I have been diagnosed with a different short or long term health condition not listed above e.g. mental health (please indicate in the text box provided)		Other musculoskeletal, mental health, digestive	Asthma	26	Male		White â€“ British, Irish, other
											I have been diagnosed with a different short or long term health condition not listed above e.g. mental health (please indicate in the text box provided)		neurological / rheumatogical condition	Neurological / rheumatological condition	59	Female		White â€“ British, Irish, other
		Chronic (long-term) respiratory diseases, such as asthma, chronic obstructive pulmonary disease (COPD), emphysema or bronchitis									I have been diagnosed with a different short or long term health condition not listed above e.g. mental health (please indicate in the text box provided)		also got mental health challenges	severe asthma	64	Female		White â€“ British, Irish, other
			Chronic heart disease, such as heart failure					A weakened immune system as the result of conditions such as HIV and AIDS, or medicines such as steroid tablets or chemotherapy	Aged 70 years or over					Feltys syndrome	77	Male		White â€“ British, Irish, other
				Chronic kidney disease										Chronic Kidney Disease	48	Female		White â€“ British, Irish, other
		Chronic (long-term) respiratory diseases, such as asthma, chronic obstructive pulmonary disease (COPD), emphysema or bronchitis	Chronic heart disease, such as heart failure		Chronic liver disease, such as hepatitis		Problems with your spleen â€“ for example, sickle cell disease or if you have had your spleen removed							Non Chirrotic potal hypertension, Pulmonary arterial hypertension, spleen removed and asthma	46	Male		White â€“ British, Irish, other
												None of these apply to me
								A weakened immune system as the result of conditions such as HIV and AIDS, or medicines such as steroid tablets or chemotherapy			I have been diagnosed with a different short or long term health condition not listed above e.g. mental health (please indicate in the text box provided)		High Blood pressure	Rheumatoid Arthritis	63	Male		White â€“ British, Irish, other
									Aged 70 years or over		I have been diagnosed with a different short or long term health condition not listed above e.g. mental health (please indicate in the text box provided)		osteo-arthritis & atypical facial pain	age	72	Female		White â€“ British, Irish, other
	A body mass index (BMI) of 40 or above										I have been diagnosed with a different short or long term health condition not listed above e.g. mental health (please indicate in the text box provided)		Hashimotoâ€™s disease	Obesity	65	Female		White â€“ British, Irish, other
											I have been diagnosed with a different short or long term health condition not listed above e.g. mental health (please indicate in the text box provided)		Lupus and I'm immunosuppressed	Lupus (SLE), Lupus Nephritis, and I'm currently immunosuppressed	33	Female		White â€“ British, Irish, other
											I have been diagnosed with a different short or long term health condition not listed above e.g. mental health (please indicate in the text box provided)			Anxiety / Depression	30	Male		White â€“ British, Irish, other
Diabetes (Type 1 or 2)														Type 1 diabetes	38	Female		White â€“ British, Irish, other
Diabetes (Type 1 or 2)														DM2	53	Male		White â€“ British, Irish, other
							Problems with your spleen â€“ for example, sickle cell disease or if you have had your spleen removed							Splenectomy	69	Female		White â€“ British, Irish, other
		Chronic (long-term) respiratory diseases, such as asthma, chronic obstructive pulmonary disease (COPD), emphysema or bronchitis									I have been diagnosed with a different short or long term health condition not listed above e.g. mental health (please indicate in the text box provided)		SAH Stroke (1976)	COPD	62	Male		White â€“ British, Irish, other
												None of these apply to me
												None of these apply to me
												None of these apply to me
												None of these apply to me
	A body mass index (BMI) of 40 or above										I have been diagnosed with a different short or long term health condition not listed above e.g. mental health (please indicate in the text box provided)		Lipoedema, hypermobility	Obesity due to Lipoedema	43	Female		White â€“ British, Irish, other
												None of these apply to me
		Chronic (long-term) respiratory diseases, such as asthma, chronic obstructive pulmonary disease (COPD), emphysema or bronchitis												Asthma	33	Female		White â€“ British, Irish, other
												None of these apply to me
												None of these apply to me
												None of these apply to me
Diabetes (Type 1 or 2)	A body mass index (BMI) of 40 or above		Chronic heart disease, such as heart failure					A weakened immune system as the result of conditions such as HIV and AIDS, or medicines such as steroid tablets or chemotherapy						Previous heart failure due to chemo, high blood pressure, fatty liver	50	Female		White â€“ British, Irish, other
												None of these apply to me
	A body mass index (BMI) of 40 or above			Chronic kidney disease				A weakened immune system as the result of conditions such as HIV and AIDS, or medicines such as steroid tablets or chemotherapy						Transplant	53	Female		White â€“ British, Irish, other
		Chronic (long-term) respiratory diseases, such as asthma, chronic obstructive pulmonary disease (COPD), emphysema or bronchitis				Chronic neurological conditions, such as Parkinsonâ€™s disease, motor neurone disease, multiple sclerosis (MS), a learning disability or cerebral palsy								Multiple sclerosis and Asthma	49	Female		White â€“ British, Irish, other
								A weakened immune system as the result of conditions such as HIV and AIDS, or medicines such as steroid tablets or chemotherapy	Aged 70 years or over					Giant Cell Arteritis and Large Vessel Vasculitis	71	Female		White â€“ British, Irish, other
							Problems with your spleen â€“ for example, sickle cell disease or if you have had your spleen removed	A weakened immune system as the result of conditions such as HIV and AIDS, or medicines such as steroid tablets or chemotherapy			I have been diagnosed with a different short or long term health condition not listed above e.g. mental health (please indicate in the text box provided)		Lupus, Mixed Connective Tissue Disease, Interstitial Lung Disease	Systemic Lupus Erythematosus/Mixed Connective Tissue Disease	65years	Female		Other ethnic groups	Welsh-Italian
												None of these apply to me
												None of these apply to me
												None of these apply to me
		Chronic (long-term) respiratory diseases, such as asthma, chronic obstructive pulmonary disease (COPD), emphysema or bronchitis						A weakened immune system as the result of conditions such as HIV and AIDS, or medicines such as steroid tablets or chemotherapy	Aged 70 years or over					Rheumatoid arthritis and on inhaler	84	Female		White â€“ British, Irish, other
			Chronic heart disease, such as heart failure	Chronic kidney disease										Chronic heart disease	63	Female		White â€“ British, Irish, other
								A weakened immune system as the result of conditions such as HIV and AIDS, or medicines such as steroid tablets or chemotherapy	Aged 70 years or over					Myeloma, renal kidney damage	70	Male		White â€“ British, Irish, other
												None of these apply to me
		Chronic (long-term) respiratory diseases, such as asthma, chronic obstructive pulmonary disease (COPD), emphysema or bronchitis							Aged 70 years or over					See above	88	Male		White â€“ British, Irish, other
										Pregnant					36	Female		White â€“ British, Irish, other
Diabetes (Type 1 or 2)	A body mass index (BMI) of 40 or above										I have been diagnosed with a different short or long term health condition not listed above e.g. mental health (please indicate in the text box provided)		Hypothyroidism, EUPD	Type 1 diabetes	53	Female		White â€“ British, Irish, other
Diabetes (Type 1 or 2)											I have been diagnosed with a different short or long term health condition not listed above e.g. mental health (please indicate in the text box provided)		Eating disorder	Type 2 Diabetes	51	Male		White â€“ British, Irish, other
Diabetes (Type 1 or 2)											I have been diagnosed with a different short or long term health condition not listed above e.g. mental health (please indicate in the text box provided)		hypothyroidism and coeliac	Type 1 diabetes, hypothyroidism and coeliac	39	Female		Middle Eastern/Middle Eastern British â€“ Arab, Turkish, other
		Chronic (long-term) respiratory diseases, such as asthma, chronic obstructive pulmonary disease (COPD), emphysema or bronchitis						A weakened immune system as the result of conditions such as HIV and AIDS, or medicines such as steroid tablets or chemotherapy
Diabetes (Type 1 or 2)														Type 1 diabetes	31	Female		White â€“ British, Irish, other
Diabetes (Type 1 or 2)														Type 1 diabetes	34	Female		White â€“ British, Irish, other
Diabetes (Type 1 or 2)														Type 1 diabetes	60	Female		White â€“ British, Irish, other
Diabetes (Type 1 or 2)														Type 1 Diabetes	32	Female		White â€“ British, Irish, other
Diabetes (Type 1 or 2)														Type 1 Diabetes	52	Female		White â€“ British, Irish, other
Diabetes (Type 1 or 2)											I have been diagnosed with a different short or long term health condition not listed above e.g. mental health (please indicate in the text box provided)		Endometriosis	Type 1 diabetic	44	Female		White â€“ British, Irish, other
Diabetes (Type 1 or 2)														Type 1 diabetes	48	Female		White â€“ British, Irish, other
Diabetes (Type 1 or 2)														Type 1 Diabetes	39	Male		White â€“ British, Irish, other
Diabetes (Type 1 or 2)														Type 1 diabetes	43	Female		White â€“ British, Irish, other
Diabetes (Type 1 or 2)														Type 1 diabetes	38	Female		White â€“ British, Irish, other
Diabetes (Type 1 or 2)											I have been diagnosed with a different short or long term health condition not listed above e.g. mental health (please indicate in the text box provided)	None of these apply to me	Breast cancer
Diabetes (Type 1 or 2)											I have been diagnosed with a different short or long term health condition not listed above e.g. mental health (please indicate in the text box provided)		Anxiety and depression	Type 1 diabetes	32	Female		White â€“ British, Irish, other
Diabetes (Type 1 or 2)														Type 1 diabetes	63	Female		White â€“ British, Irish, other
Diabetes (Type 1 or 2)											I have been diagnosed with a different short or long term health condition not listed above e.g. mental health (please indicate in the text box provided)		Addisonâ€™s disease, previous anx/dep, hypothyroidism	Type 1 diabetes, Addisonâ€™s disease	48	Female		White â€“ British, Irish, other
Diabetes (Type 1 or 2)														Type 1 Diabetes	34	Female		White â€“ British, Irish, other
Diabetes (Type 1 or 2)														Type 1 diabetes	52	Female		White â€“ British, Irish, other
Diabetes (Type 1 or 2)														Type 1 diabetes	33	Female		White â€“ British, Irish, other
Diabetes (Type 1 or 2)														Type 1 Diabetes	19	Female		White â€“ British, Irish, other
Diabetes (Type 1 or 2)														Type 1 diabetes	32	Female		White â€“ British, Irish, other
									Aged 70 years or over		I have been diagnosed with a different short or long term health condition not listed above e.g. mental health (please indicate in the text box provided)		Atrial Fibrilation Dilated Cardiomyopathy	Atrial Fibrilation, Dilated cardimyopathy	81	Male		White â€“ British, Irish, other
Diabetes (Type 1 or 2)			Chronic heart disease, such as heart failure								I have been diagnosed with a different short or long term health condition not listed above e.g. mental health (please indicate in the text box provided)		Hypothyroidism	Type 2 Diabetes	68	Male		White â€“ British, Irish, other
Diabetes (Type 1 or 2)														Type 1 diabetes	53	Female		White â€“ British, Irish, other
				Chronic kidney disease										PKD, transplanted 3yrs+ EGFR 29	54	Female		White â€“ British, Irish, other
				Chronic kidney disease				A weakened immune system as the result of conditions such as HIV and AIDS, or medicines such as steroid tablets or chemotherapy						Chronic kidney disease end stage	34	Male		Asian/Asian British â€“ Indian, Pakistani, Bangladeshi, other
							Problems with your spleen â€“ for example, sickle cell disease or if you have had your spleen removed							Splenectomy	50	Male		White â€“ British, Irish, other
Diabetes (Type 1 or 2)											I have been diagnosed with a different short or long term health condition not listed above e.g. mental health (please indicate in the text box provided)		Autoimmune thyroiditis, Crohn's disease	Type 1 diabetes	39	Female		White â€“ British, Irish, other
Diabetes (Type 1 or 2)														Type 1 Diabetes	28	Female		White â€“ British, Irish, other
												None of these apply to me
												None of these apply to me
												None of these apply to me
		Chronic (long-term) respiratory diseases, such as asthma, chronic obstructive pulmonary disease (COPD), emphysema or bronchitis												Asthma	34	Female		White â€“ British, Irish, other
		Chronic (long-term) respiratory diseases, such as asthma, chronic obstructive pulmonary disease (COPD), emphysema or bronchitis												Asthma	27	Female		White â€“ British, Irish, other
								A weakened immune system as the result of conditions such as HIV and AIDS, or medicines such as steroid tablets or chemotherapy						Rheumatoid Arthritis treated with immunosuppressants	47	Female		White â€“ British, Irish, other
		Chronic (long-term) respiratory diseases, such as asthma, chronic obstructive pulmonary disease (COPD), emphysema or bronchitis												asthma	26	Female		White â€“ British, Irish, other
												None of these apply to me
										Pregnant					32	Female		White â€“ British, Irish, other
Diabetes (Type 1 or 2)	A body mass index (BMI) of 40 or above	Chronic (long-term) respiratory diseases, such as asthma, chronic obstructive pulmonary disease (COPD), emphysema or bronchitis												Type 2 diabetes and Asthma	52	Female		White â€“ British, Irish, other
										Pregnant					29	Female		White â€“ British, Irish, other
					Chronic liver disease, such as hepatitis									Hep B	32	Prefer not to say		Black/Black British â€“ Caribbean, African, other
		Chronic (long-term) respiratory diseases, such as asthma, chronic obstructive pulmonary disease (COPD), emphysema or bronchitis												Asthma and hypertension	49	Female		White â€“ British, Irish, other
		Chronic (long-term) respiratory diseases, such as asthma, chronic obstructive pulmonary disease (COPD), emphysema or bronchitis												Obliterative bronchiolitis	22	Female		White â€“ British, Irish, other
		Chronic (long-term) respiratory diseases, such as asthma, chronic obstructive pulmonary disease (COPD), emphysema or bronchitis												Asthma	26	Female		White â€“ British, Irish, other
	A body mass index (BMI) of 40 or above														42	Female		White â€“ British, Irish, other
								A weakened immune system as the result of conditions such as HIV and AIDS, or medicines such as steroid tablets or chemotherapy			I have been diagnosed with a different short or long term health condition not listed above e.g. mental health (please indicate in the text box provided)		Ulcerative Colitis; Hypertension; Rheumatoid arthritis.	Rheumatoid Arthritis (medicated with Methotrexate); Ulcerative colitis; Hypertension.	63	Male		White â€“ British, Irish, other
		Chronic (long-term) respiratory diseases, such as asthma, chronic obstructive pulmonary disease (COPD), emphysema or bronchitis						A weakened immune system as the result of conditions such as HIV and AIDS, or medicines such as steroid tablets or chemotherapy						Asthma	59	Female		White â€“ British, Irish, other
							Problems with your spleen â€“ for example, sickle cell disease or if you have had your spleen removed
Diabetes (Type 1 or 2)														Type 1 diabetes	20	Female		White â€“ British, Irish, other
		Chronic (long-term) respiratory diseases, such as asthma, chronic obstructive pulmonary disease (COPD), emphysema or bronchitis												Asthma, COPD	55	Female		White â€“ British, Irish, other
								A weakened immune system as the result of conditions such as HIV and AIDS, or medicines such as steroid tablets or chemotherapy						Rheumatoid arthritis	64	Female		White â€“ British, Irish, other
												None of these apply to me
												None of these apply to me
												None of these apply to me
		Chronic (long-term) respiratory diseases, such as asthma, chronic obstructive pulmonary disease (COPD), emphysema or bronchitis												Asthma	27	Female		White â€“ British, Irish, other
								A weakened immune system as the result of conditions such as HIV and AIDS, or medicines such as steroid tablets or chemotherapy						HIV	60	Female		White â€“ British, Irish, other
												None of these apply to me
	A body mass index (BMI) of 40 or above	Chronic (long-term) respiratory diseases, such as asthma, chronic obstructive pulmonary disease (COPD), emphysema or bronchitis
				Chronic kidney disease				A weakened immune system as the result of conditions such as HIV and AIDS, or medicines such as steroid tablets or chemotherapy			I have been diagnosed with a different short or long term health condition not listed above e.g. mental health (please indicate in the text box provided)		Kidney Transplant	Kidney Transplant	59	Male		White â€“ British, Irish, other
	A body mass index (BMI) of 40 or above	Chronic (long-term) respiratory diseases, such as asthma, chronic obstructive pulmonary disease (COPD), emphysema or bronchitis						A weakened immune system as the result of conditions such as HIV and AIDS, or medicines such as steroid tablets or chemotherapy			I have been diagnosed with a different short or long term health condition not listed above e.g. mental health (please indicate in the text box provided)		Rheumatoid Arthritis, fibromyalgia	Pulmonary Sarcoidosis	46	Female		White â€“ British, Irish, other
												None of these apply to me
												None of these apply to me
										Pregnant					34	Female		White â€“ British, Irish, other
Diabetes (Type 1 or 2)											I have been diagnosed with a different short or long term health condition not listed above e.g. mental health (please indicate in the text box provided)		Hypertension	Type 2 Diabetes	65	Female		White â€“ British, Irish, other
									Aged 70 years or over		I have been diagnosed with a different short or long term health condition not listed above e.g. mental health (please indicate in the text box provided)		Osteoarthritis - Fibromyalgia	Osteoarthritis - Fibromyalgia - Neurology	75	Female		White â€“ British, Irish, other
											I have been diagnosed with a different short or long term health condition not listed above e.g. mental health (please indicate in the text box provided)		Hypothyroidism	Hypothyroidism - donâ€™t think this classes me as high risk though	34	Female		White â€“ British, Irish, other
											I have been diagnosed with a different short or long term health condition not listed above e.g. mental health (please indicate in the text box provided)		Under active Thyroid	Under active Thyroid	59	Female		White â€“ British, Irish, other
								A weakened immune system as the result of conditions such as HIV and AIDS, or medicines such as steroid tablets or chemotherapy						Rheumatoid Arthritis	62	Female		White â€“ British, Irish, other
Diabetes (Type 1 or 2)		Chronic (long-term) respiratory diseases, such as asthma, chronic obstructive pulmonary disease (COPD), emphysema or bronchitis												Type 2 diabetes and borderline copd	56	Female		White â€“ British, Irish, other
											I have been diagnosed with a different short or long term health condition not listed above e.g. mental health (please indicate in the text box provided)		Neuropathy	Neuropathy	59	Female		White â€“ British, Irish, other
												None of these apply to me
Diabetes (Type 1 or 2)											I have been diagnosed with a different short or long term health condition not listed above e.g. mental health (please indicate in the text box provided)		Depression	Type 1 diabetes	29	Male		White â€“ British, Irish, other
Diabetes (Type 1 or 2)		Chronic (long-term) respiratory diseases, such as asthma, chronic obstructive pulmonary disease (COPD), emphysema or bronchitis	Chronic heart disease, such as heart failure						Aged 70 years or over		I have been diagnosed with a different short or long term health condition not listed above e.g. mental health (please indicate in the text box provided)		Diabetic neuropathy	type 2 diabetes	82 years	Male		White â€“ British, Irish, other
Diabetes (Type 1 or 2)														Type 1 Diabetes	22	Female		White â€“ British, Irish, other
Diabetes (Type 1 or 2)														Type 1 diabetes	60 years old	Female		White â€“ British, Irish, other
Diabetes (Type 1 or 2)		Chronic (long-term) respiratory diseases, such as asthma, chronic obstructive pulmonary disease (COPD), emphysema or bronchitis												T1d, asthma	55	Female		White â€“ British, Irish, other
Diabetes (Type 1 or 2)														Type 1 Diabetes	53	Female		White â€“ British, Irish, other
Diabetes (Type 1 or 2)									Aged 70 years or over					Type 1 diabetes	72	Female		White â€“ British, Irish, other
Diabetes (Type 1 or 2)														Type 1 diabetes	64	Male		White â€“ British, Irish, other
Diabetes (Type 1 or 2)														Type 2 Diabetes	61	Male		White â€“ British, Irish, other
Diabetes (Type 1 or 2)	A body mass index (BMI) of 40 or above													Type 2 diabetes	54	Female		White â€“ British, Irish, other
Diabetes (Type 1 or 2)														Type 1 diabetes	48	Female		White â€“ British, Irish, other
		Chronic (long-term) respiratory diseases, such as asthma, chronic obstructive pulmonary disease (COPD), emphysema or bronchitis												Asthma	35	Male		White â€“ British, Irish, other
Diabetes (Type 1 or 2)
		Chronic (long-term) respiratory diseases, such as asthma, chronic obstructive pulmonary disease (COPD), emphysema or bronchitis												Asthma	31	Female		White â€“ British, Irish, other
	A body mass index (BMI) of 40 or above								Aged 70 years or over						72	Male		White â€“ British, Irish, other
												None of these apply to me
		Chronic (long-term) respiratory diseases, such as asthma, chronic obstructive pulmonary disease (COPD), emphysema or bronchitis												Asthma	34	Male		Mixed race â€“ White and Black/Black British
		Chronic (long-term) respiratory diseases, such as asthma, chronic obstructive pulmonary disease (COPD), emphysema or bronchitis			Chronic liver disease, such as hepatitis									Asthma, PBC, sjogrens, lung nodules	47	Female		White â€“ British, Irish, other
	A body mass index (BMI) of 40 or above		Chronic heart disease, such as heart failure											Congenital heart defect, overweight	38	Female		White â€“ British, Irish, other
			Chronic heart disease, such as heart failure											Heart disease	59	Female		White â€“ British, Irish, other
												None of these apply to me
		Chronic (long-term) respiratory diseases, such as asthma, chronic obstructive pulmonary disease (COPD), emphysema or bronchitis	Chronic heart disease, such as heart failure											COPD, Pacemaker, WPW Syndrome, hypertension	55	Male		White â€“ British, Irish, other
			Chronic heart disease, such as heart failure								I have been diagnosed with a different short or long term health condition not listed above e.g. mental health (please indicate in the text box provided)		Chd	Chd	24	Female		White â€“ British, Irish, other
			Chronic heart disease, such as heart failure								I have been diagnosed with a different short or long term health condition not listed above e.g. mental health (please indicate in the text box provided)		Anxiety and depression	Congenial Heart Defect	37	Female		White â€“ British, Irish, other
			Chronic heart disease, such as heart failure											Complex congenital heart condition	40	Female		White â€“ British, Irish, other
											I have been diagnosed with a different short or long term health condition not listed above e.g. mental health (please indicate in the text box provided)		Congenital heart disease	Congenital heart disease, mitral valve regurgitation, aortic stenosis	49	Female		White â€“ British, Irish, other
							Problems with your spleen â€“ for example, sickle cell disease or if you have had your spleen removed				I have been diagnosed with a different short or long term health condition not listed above e.g. mental health (please indicate in the text box provided)		Complex congenital heart defects	Asplenic, complex CHD, asperger adhd	22	Male		White â€“ British, Irish, other
			Chronic heart disease, such as heart failure											CHD, Aortic regurgitation, atrial fibrillation, mitral valve calcification	46	Female		White â€“ British, Irish, other
			Chronic heart disease, such as heart failure											Congenital Heart Disease	42	Male		White â€“ British, Irish, other
Diabetes (Type 1 or 2)		Chronic (long-term) respiratory diseases, such as asthma, chronic obstructive pulmonary disease (COPD), emphysema or bronchitis												Type 1 diabetes and asthma	27	Female		White â€“ British, Irish, other
									Aged 70 years or over						72	Female		White â€“ British, Irish, other
			Chronic heart disease, such as heart failure											Congenital Heart Disease : Ebsteins Anomaly	46	Female		White â€“ British, Irish, other
					Chronic liver disease, such as hepatitis			A weakened immune system as the result of conditions such as HIV and AIDS, or medicines such as steroid tablets or chemotherapy	Aged 70 years or over					Chronic liver disease and immunosupression	70	Female		White â€“ British, Irish, other
				Chronic kidney disease					Aged 70 years or over		I have been diagnosed with a different short or long term health condition not listed above e.g. mental health (please indicate in the text box provided)		Arthritis and enlarged prostate	Chronic kidney disease stage 3	73	Male		White â€“ British, Irish, other
					Chronic liver disease, such as hepatitis									Primary Biliary Cholangitis	63	Female		White â€“ British, Irish, other
Diabetes (Type 1 or 2)	A body mass index (BMI) of 40 or above													Type 2 diabetes	62	Male		White â€“ British, Irish, other
										Pregnant	I have been diagnosed with a different short or long term health condition not listed above e.g. mental health (please indicate in the text box provided)		I also have Fallot's Tetralogy	Pregnancy and heart condition	38	Female		White â€“ British, Irish, other
											I have been diagnosed with a different short or long term health condition not listed above e.g. mental health (please indicate in the text box provided)		Congenital heart disease	Congenital heart disease	53	Female		White â€“ British, Irish, other
					Chronic liver disease, such as hepatitis									Primary Biliary Cholangitis	53	Female		White â€“ British, Irish, other
		Chronic (long-term) respiratory diseases, such as asthma, chronic obstructive pulmonary disease (COPD), emphysema or bronchitis						A weakened immune system as the result of conditions such as HIV and AIDS, or medicines such as steroid tablets or chemotherapy			I have been diagnosed with a different short or long term health condition not listed above e.g. mental health (please indicate in the text box provided)		Cardiac syndrome X, factor XII deficiency	Asthma	46	Female		White â€“ British, Irish, other
	A body mass index (BMI) of 40 or above	Chronic (long-term) respiratory diseases, such as asthma, chronic obstructive pulmonary disease (COPD), emphysema or bronchitis	Chronic heart disease, such as heart failure	Chronic kidney disease											64	Female		White â€“ British, Irish, other
Diabetes (Type 1 or 2)		Chronic (long-term) respiratory diseases, such as asthma, chronic obstructive pulmonary disease (COPD), emphysema or bronchitis			Chronic liver disease, such as hepatitis									Type 2 Diabetes, Asthma, and decompensated Liver Disease	55	Male		White â€“ British, Irish, other
			Chronic heart disease, such as heart failure											Pulmonary atresia with intact ventricular septum. Severely leaking pulmonary valve. SVT.	33	Female		White â€“ British, Irish, other
								A weakened immune system as the result of conditions such as HIV and AIDS, or medicines such as steroid tablets or chemotherapy			I have been diagnosed with a different short or long term health condition not listed above e.g. mental health (please indicate in the text box provided)		Liver transplant	Solid organ transplant liver	47	Male		White â€“ British, Irish, other
			Chronic heart disease, such as heart failure											Congenital aortic stenosis with regurgitation	24	Female		White â€“ British, Irish, other
			Chronic heart disease, such as heart failure											Congenital Heart Disease	46	Female		White â€“ British, Irish, other
Diabetes (Type 1 or 2)														Type 1 Diabetes	12	Female		White â€“ British, Irish, other
			Chronic heart disease, such as heart failure											Congenital Heart Condition	34	Male		White â€“ British, Irish, other
				Chronic kidney disease							I have been diagnosed with a different short or long term health condition not listed above e.g. mental health (please indicate in the text box provided)		ANCA+GPA	CKD stage 3	61	Female		White â€“ British, Irish, other
					Chronic liver disease, such as hepatitis			A weakened immune system as the result of conditions such as HIV and AIDS, or medicines such as steroid tablets or chemotherapy						Aih and pbc	48	Female		White â€“ British, Irish, other
						Chronic neurological conditions, such as Parkinsonâ€™s disease, motor neurone disease, multiple sclerosis (MS), a learning disability or cerebral palsy								Parkinsons	50	Female		White â€“ British, Irish, other
												None of these apply to me
					Chronic liver disease, such as hepatitis									Primary Sclerosing Cholangitis	39	Female		White â€“ British, Irish, other
									Aged 70 years or over		I have been diagnosed with a different short or long term health condition not listed above e.g. mental health (please indicate in the text box provided)		Sludge in the Gall bladder	None	70	Male		White â€“ British, Irish, other
												None of these apply to me
					Chronic liver disease, such as hepatitis									Primary Biliary Cholangitis	48	Female		White â€“ British, Irish, other
	A body mass index (BMI) of 40 or above				Chronic liver disease, such as hepatitis			A weakened immune system as the result of conditions such as HIV and AIDS, or medicines such as steroid tablets or chemotherapy						Autoimmune hepatitis	57	Female		White â€“ British, Irish, other
									Aged 70 years or over		I have been diagnosed with a different short or long term health condition not listed above e.g. mental health (please indicate in the text box provided)		PBC well controlled have had it for over 20 years	PBC	78	Female		White â€“ British, Irish, other
												None of these apply to me
			Chronic heart disease, such as heart failure											Tetralogy of fallot with absent right pulmonary artery, free pulmonary incompetence and dilated right ventricle	46	Male		White â€“ British, Irish, other
			Chronic heart disease, such as heart failure											Congenital Heart Disease	45	Female		White â€“ British, Irish, other
			Chronic heart disease, such as heart failure											Chronic heart disease. Severe sub aortic stenosis and regurgitation and severe aortic stenosis CHD	57	Female		Other ethnic groups	British / Jewish
								A weakened immune system as the result of conditions such as HIV and AIDS, or medicines such as steroid tablets or chemotherapy						Autoimmune hepatitis	54	Female		White â€“ British, Irish, other
								A weakened immune system as the result of conditions such as HIV and AIDS, or medicines such as steroid tablets or chemotherapy						Cancer chemo	52	Female		White â€“ British, Irish, other
			Chronic heart disease, such as heart failure											Congenital heart disease - Transposition of the Great Arteries - Mustard operation	43	Female		White â€“ British, Irish, other
					Chronic liver disease, such as hepatitis									Autoimmune hepatitis treated with azathioprine	43	Female		White â€“ British, Irish, other
												None of these apply to me
										Pregnant					29	Female		White â€“ British, Irish, other
		Chronic (long-term) respiratory diseases, such as asthma, chronic obstructive pulmonary disease (COPD), emphysema or bronchitis				Chronic neurological conditions, such as Parkinsonâ€™s disease, motor neurone disease, multiple sclerosis (MS), a learning disability or cerebral palsy		A weakened immune system as the result of conditions such as HIV and AIDS, or medicines such as steroid tablets or chemotherapy			I have been diagnosed with a different short or long term health condition not listed above e.g. mental health (please indicate in the text box provided)		Budd chiari syndrome And Neurology Mog weak immune due to MMF and steroids.	Asthma - Budd chiari syndrome - Mog	44	Female		White â€“ British, Irish, other
Diabetes (Type 1 or 2)														Yes	53	Female		Black/Black British â€“ Caribbean, African, other
											I have been diagnosed with a different short or long term health condition not listed above e.g. mental health (please indicate in the text box provided)		cancer	cancer	66	Female		White â€“ British, Irish, other
												None of these apply to me
		Chronic (long-term) respiratory diseases, such as asthma, chronic obstructive pulmonary disease (COPD), emphysema or bronchitis	Chronic heart disease, such as heart failure											Asthma and Tetralogy of Fallot	58	Female		Other ethnic groups	Half British,/ half Ashkenazi Hewish
Diabetes (Type 1 or 2)	A body mass index (BMI) of 40 or above	Chronic (long-term) respiratory diseases, such as asthma, chronic obstructive pulmonary disease (COPD), emphysema or bronchitis												Type 1 Diabetic and Asthmatic	38	Female		White â€“ British, Irish, other
												None of these apply to me
	A body mass index (BMI) of 40 or above											None of these apply to me
												None of these apply to me
					Chronic liver disease, such as hepatitis									Primary Biliary Cholangitis	40	Female		White â€“ British, Irish, other
		Chronic (long-term) respiratory diseases, such as asthma, chronic obstructive pulmonary disease (COPD), emphysema or bronchitis	Chronic heart disease, such as heart failure											Congenital heart disorder (transposition of the great arteries, mustard procedure)and pulmonary hypertension	42	Female		White â€“ British, Irish, other
												None of these apply to me
									Aged 70 years or over						70	Female		White â€“ British, Irish, other
			Chronic heart disease, such as heart failure											Congenital heart disease	37	Female		White â€“ British, Irish, other
			Chronic heart disease, such as heart failure									None of these apply to me
Diabetes (Type 1 or 2)														Type 2 diabetes	62	Female		Black/Black British â€“ Caribbean, African, other
												None of these apply to me
Diabetes (Type 1 or 2)					Chronic liver disease, such as hepatitis						I have been diagnosed with a different short or long term health condition not listed above e.g. mental health (please indicate in the text box provided)		I also have SjÃ¶gren Syndrome, Hashimoto Thyroiditis, Severe Bile Acid Malabsorption	Type 2 Diabetes and Stage 3 Liver Disease (NASH)	65	Female		White â€“ British, Irish, other
					Chronic liver disease, such as hepatitis			A weakened immune system as the result of conditions such as HIV and AIDS, or medicines such as steroid tablets or chemotherapy						Autoimmune Hepatitis	42	Female		White â€“ British, Irish, other
Diabetes (Type 1 or 2)														Type 1 diabetes	53	Female		White â€“ British, Irish, other
Diabetes (Type 1 or 2)														Type 2 diabetes	54	Male		Black/Black British â€“ Caribbean, African, other
								A weakened immune system as the result of conditions such as HIV and AIDS, or medicines such as steroid tablets or chemotherapy						Congenital adrenal hyperplasia	31	Female		White â€“ British, Irish, other
Diabetes (Type 1 or 2)														congenital heart disease diabetic type 2	53	Female		White â€“ British, Irish, other
									Aged 70 years or over						72	Male		White â€“ British, Irish, other
			Chronic heart disease, such as heart failure											Congenital heart defect (Fallot's tetraolgy)	42	Female		White â€“ British, Irish, other
						Chronic neurological conditions, such as Parkinsonâ€™s disease, motor neurone disease, multiple sclerosis (MS), a learning disability or cerebral palsy								Idiopathic Parkinsonâ€™s disease	65	Female		Chinese/Chinese British
		Chronic (long-term) respiratory diseases, such as asthma, chronic obstructive pulmonary disease (COPD), emphysema or bronchitis			Chronic liver disease, such as hepatitis			A weakened immune system as the result of conditions such as HIV and AIDS, or medicines such as steroid tablets or chemotherapy			I have been diagnosed with a different short or long term health condition not listed above e.g. mental health (please indicate in the text box provided)		AIH	AIH and Asthma	65	Female		White â€“ British, Irish, other
		Chronic (long-term) respiratory diseases, such as asthma, chronic obstructive pulmonary disease (COPD), emphysema or bronchitis	Chronic heart disease, such as heart failure					A weakened immune system as the result of conditions such as HIV and AIDS, or medicines such as steroid tablets or chemotherapy						Pulmonary Hypertension and Pulmonary Atresia	52	Female		White â€“ British, Irish, other
								A weakened immune system as the result of conditions such as HIV and AIDS, or medicines such as steroid tablets or chemotherapy	Aged 70 years or over					Chronic myeloid leukaemia	76	Female		White â€“ British, Irish, other
		Chronic (long-term) respiratory diseases, such as asthma, chronic obstructive pulmonary disease (COPD), emphysema or bronchitis				Chronic neurological conditions, such as Parkinsonâ€™s disease, motor neurone disease, multiple sclerosis (MS), a learning disability or cerebral palsy								Chronic Type 2 respiratory failure, Congenital Neuromuscular disease	43	Female		White â€“ British, Irish, other
Diabetes (Type 1 or 2)														Type 2 diabetes	69	Male		White â€“ British, Irish, other
											I have been diagnosed with a different short or long term health condition not listed above e.g. mental health (please indicate in the text box provided)		Liver disease		39	Female		White â€“ British, Irish, other
								A weakened immune system as the result of conditions such as HIV and AIDS, or medicines such as steroid tablets or chemotherapy
									Aged 70 years or over						72	Female		White â€“ British, Irish, other
						Chronic neurological conditions, such as Parkinsonâ€™s disease, motor neurone disease, multiple sclerosis (MS), a learning disability or cerebral palsy								parkinsons	65	Female		White â€“ British, Irish, other
												None of these apply to me
	A body mass index (BMI) of 40 or above										I have been diagnosed with a different short or long term health condition not listed above e.g. mental health (please indicate in the text box provided)		PBC		54	Female		White â€“ British, Irish, other
												None of these apply to me
					Chronic liver disease, such as hepatitis									I am not defined by the govt as being high risk., perhaps as I am on no medication but have been diagnosed with AIH.	64	Female		White â€“ British, Irish, other
												None of these apply to me
		Chronic (long-term) respiratory diseases, such as asthma, chronic obstructive pulmonary disease (COPD), emphysema or bronchitis	Chronic heart disease, such as heart failure					A weakened immune system as the result of conditions such as HIV and AIDS, or medicines such as steroid tablets or chemotherapy							46	Female		White â€“ British, Irish, other
											I have been diagnosed with a different short or long term health condition not listed above e.g. mental health (please indicate in the text box provided)		Eating Disorder
												None of these apply to me
						Chronic neurological conditions, such as Parkinsonâ€™s disease, motor neurone disease, multiple sclerosis (MS), a learning disability or cerebral palsy		A weakened immune system as the result of conditions such as HIV and AIDS, or medicines such as steroid tablets or chemotherapy	Aged 70 years or over		I have been diagnosed with a different short or long term health condition not listed above e.g. mental health (please indicate in the text box provided)		Crohnâ€™s Disease. Myasthenia Gravis.	Crohnâ€™s Disease.Myasthenia Gravis.Parkinsonâ€™s Disease.	76	Female		White â€“ British, Irish, other
Diabetes (Type 1 or 2)								A weakened immune system as the result of conditions such as HIV and AIDS, or medicines such as steroid tablets or chemotherapy						Type 1 diabetes, auto-immune psoriatic arthritis; taking immunosuppressant medication.	58	Female		White â€“ British, Irish, other
						Chronic neurological conditions, such as Parkinsonâ€™s disease, motor neurone disease, multiple sclerosis (MS), a learning disability or cerebral palsy			Aged 70 years or over					Parkinsonâ€™s	73	Male		White â€“ British, Irish, other
												None of these apply to me
				Chronic kidney disease				A weakened immune system as the result of conditions such as HIV and AIDS, or medicines such as steroid tablets or chemotherapy			I have been diagnosed with a different short or long term health condition not listed above e.g. mental health (please indicate in the text box provided)		Osteoperosis, IBS,	Liver Transplant 1995, Polycystic Kidney Disease	57	Female		White â€“ British, Irish, other
Diabetes (Type 1 or 2)														type 1 diabetes	56	Prefer not to say		Prefer not to say
						Chronic neurological conditions, such as Parkinsonâ€™s disease, motor neurone disease, multiple sclerosis (MS), a learning disability or cerebral palsy			Aged 70 years or over		I have been diagnosed with a different short or long term health condition not listed above e.g. mental health (please indicate in the text box provided)		Obstructive Sleep Apnoea (OSA)		78	Male		White â€“ British, Irish, other
Diabetes (Type 1 or 2)														I am a type 1 diabetic patient	60 years 8 months 6days	Female		Asian/Asian British â€“ Indian, Pakistani, Bangladeshi, other
						Chronic neurological conditions, such as Parkinsonâ€™s disease, motor neurone disease, multiple sclerosis (MS), a learning disability or cerebral palsy			Aged 70 years or over					Parkinson's Disease	79	Female		White â€“ British, Irish, other
					Chronic liver disease, such as hepatitis									Wilsonâ€™s disease	52	Female		White â€“ British, Irish, other
								A weakened immune system as the result of conditions such as HIV and AIDS, or medicines such as steroid tablets or chemotherapy						Recovering from chemotherapy and radiotherapy in 2019 for cancer	61	Female		White â€“ British, Irish, other
								A weakened immune system as the result of conditions such as HIV and AIDS, or medicines such as steroid tablets or chemotherapy						Upper GI cancer	70	Male		Other ethnic groups	White European
					Chronic liver disease, such as hepatitis						I have been diagnosed with a different short or long term health condition not listed above e.g. mental health (please indicate in the text box provided)		Fallouts of Tretrology	Primary Billiary Chrondritis / Fallots of Tretrology	54	Female		White â€“ British, Irish, other
	A body mass index (BMI) of 40 or above				Chronic liver disease, such as hepatitis				Aged 70 years or over		I have been diagnosed with a different short or long term health condition not listed above e.g. mental health (please indicate in the text box provided)		primary Biliary cholangitus	Primary Biliary Cholangitus	70	Female		White â€“ British, Irish, other
											I have been diagnosed with a different short or long term health condition not listed above e.g. mental health (please indicate in the text box provided)		Idiopathic neutropenia	Idiopathic neutropenia	48	Female		White â€“ British, Irish, other
					Chronic liver disease, such as hepatitis				Aged 70 years or over					P B C	76	Female		White â€“ British, Irish, other
		Chronic (long-term) respiratory diseases, such as asthma, chronic obstructive pulmonary disease (COPD), emphysema or bronchitis				Chronic neurological conditions, such as Parkinsonâ€™s disease, motor neurone disease, multiple sclerosis (MS), a learning disability or cerebral palsy					I have been diagnosed with a different short or long term health condition not listed above e.g. mental health (please indicate in the text box provided)		Wilsonâ€™s disease	Wilsonâ€™s disease	64	Female		White â€“ British, Irish, other
Diabetes (Type 1 or 2)					Chronic liver disease, such as hepatitis			A weakened immune system as the result of conditions such as HIV and AIDS, or medicines such as steroid tablets or chemotherapy			I have been diagnosed with a different short or long term health condition not listed above e.g. mental health (please indicate in the text box provided)		Have medication for Anxiety & Depression and Chronic Back Pain	Auto-Immune Hepatitis steroid induced Tpe 2 Diabetes	68	Female		White â€“ British, Irish, other
			Chronic heart disease, such as heart failure		Chronic liver disease, such as hepatitis									Congenital Heart Disease - Single Ventricle	44	Male		White â€“ British, Irish, other
												None of these apply to me
											I have been diagnosed with a different short or long term health condition not listed above e.g. mental health (please indicate in the text box provided)		Haemochromatosis	Haemochromatosis	65	Female		White â€“ British, Irish, other
					Chronic liver disease, such as hepatitis			A weakened immune system as the result of conditions such as HIV and AIDS, or medicines such as steroid tablets or chemotherapy			I have been diagnosed with a different short or long term health condition not listed above e.g. mental health (please indicate in the text box provided)		Liver transplant recipient on immunosuppressants	Liver transplant recipient on immunosuppressants	50	Female		White â€“ British, Irish, other
						Chronic neurological conditions, such as Parkinsonâ€™s disease, motor neurone disease, multiple sclerosis (MS), a learning disability or cerebral palsy			Aged 70 years or over					Parkinson's	71	Male		White â€“ British, Irish, other
					Chronic liver disease, such as hepatitis			A weakened immune system as the result of conditions such as HIV and AIDS, or medicines such as steroid tablets or chemotherapy						Liver Transplant recipient	55 years	Female		White â€“ British, Irish, other
					Chronic liver disease, such as hepatitis						I have been diagnosed with a different short or long term health condition not listed above e.g. mental health (please indicate in the text box provided)		Autoimmune Hepatitis	Autoimmune Hepatitis	68	Female		White â€“ British, Irish, other
Diabetes (Type 1 or 2)														Type 1 Diabetes	27	Female		White â€“ British, Irish, other
							Problems with your spleen â€“ for example, sickle cell disease or if you have had your spleen removed							Sickle cell disease	39	Female		Black/Black British â€“ Caribbean, African, other
Diabetes (Type 1 or 2)											I have been diagnosed with a different short or long term health condition not listed above e.g. mental health (please indicate in the text box provided)		Auto-immune scarring alopecia	Type 1 Diabetes and auto-immune scarring alopecia	47	Female		White â€“ British, Irish, other
								A weakened immune system as the result of conditions such as HIV and AIDS, or medicines such as steroid tablets or chemotherapy						Follicular Lymphoma	58	Female		White â€“ British, Irish, other
		Chronic (long-term) respiratory diseases, such as asthma, chronic obstructive pulmonary disease (COPD), emphysema or bronchitis						A weakened immune system as the result of conditions such as HIV and AIDS, or medicines such as steroid tablets or chemotherapy			I have been diagnosed with a different short or long term health condition not listed above e.g. mental health (please indicate in the text box provided)		Iâ€™ve had a liver transplant, have colitis, am hypothyroxic	Liver transplant	67	Female		White â€“ British, Irish, other
					Chronic liver disease, such as hepatitis			A weakened immune system as the result of conditions such as HIV and AIDS, or medicines such as steroid tablets or chemotherapy						immunosupressed following liver transplant	58	Female		White â€“ British, Irish, other
						Chronic neurological conditions, such as Parkinsonâ€™s disease, motor neurone disease, multiple sclerosis (MS), a learning disability or cerebral palsy			Aged 70 years or over					Parkinson's	74	Male		White â€“ British, Irish, other
											I have been diagnosed with a different short or long term health condition not listed above e.g. mental health (please indicate in the text box provided)		Transposition of greater arteries	Transposition of the greater arteries	40	Male		White â€“ British, Irish, other
												None of these apply to me
								A weakened immune system as the result of conditions such as HIV and AIDS, or medicines such as steroid tablets or chemotherapy						Liver transplant	50	Male		White â€“ British, Irish, other
			Chronic heart disease, such as heart failure						Aged 70 years or over					Heart failure	86	Female		White â€“ British, Irish, other
											I have been diagnosed with a different short or long term health condition not listed above e.g. mental health (please indicate in the text box provided)		Atrial Fibrillation	Atrial Fibrillation	68	Male		White â€“ British, Irish, other
											I have been diagnosed with a different short or long term health condition not listed above e.g. mental health (please indicate in the text box provided)		Cancer	Cancer	47	Female		White â€“ British, Irish, other
									Aged 70 years or over		I have been diagnosed with a different short or long term health condition not listed above e.g. mental health (please indicate in the text box provided)		AF	AF	700	Female		White â€“ British, Irish, other
		Chronic (long-term) respiratory diseases, such as asthma, chronic obstructive pulmonary disease (COPD), emphysema or bronchitis	Chronic heart disease, such as heart failure						Aged 70 years or over					Aortic valve replacement. Asthma	80	Female		White â€“ British, Irish, other
Diabetes (Type 1 or 2)			Chronic heart disease, such as heart failure						Aged 70 years or over		I have been diagnosed with a different short or long term health condition not listed above e.g. mental health (please indicate in the text box provided)		Anaemia, hight blood pressure, Vitamin D deficiency	Type 1 diabetes, atrial fibrillation	75	Female		White â€“ British, Irish, other
Diabetes (Type 1 or 2)										Pregnant				Type 1 Diabetes	31	Female		White â€“ British, Irish, other
												None of these apply to me
											I have been diagnosed with a different short or long term health condition not listed above e.g. mental health (please indicate in the text box provided)			Cancer	47	Female		White â€“ British, Irish, other
			Chronic heart disease, such as heart failure						Aged 70 years or over					Artificial Heart Valve	71	Male		White â€“ British, Irish, other
												None of these apply to me
			Chronic heart disease, such as heart failure
			Chronic heart disease, such as heart failure								I have been diagnosed with a different short or long term health condition not listed above e.g. mental health (please indicate in the text box provided)		Anxiety	Congenital heart defect: Tetralogy of Fallot (repaired)	28	Male		White â€“ British, Irish, other
			Chronic heart disease, such as heart failure								I have been diagnosed with a different short or long term health condition not listed above e.g. mental health (please indicate in the text box provided)		Long Term BowelProblems	Repaired Congenital Heart Defect, Cardiac Valve Disease, Neurogenic Bowel Dysfunction	23	Female		White â€“ British, Irish, other
											I have been diagnosed with a different short or long term health condition not listed above e.g. mental health (please indicate in the text box provided)		Stroke	have a condition affecting the brain or nerves (such as Parkinson's disease, motor neurone disease, multiple sclerosis or cerebral palsy)	31	Female		White â€“ British, Irish, other
											I have been diagnosed with a different short or long term health condition not listed above e.g. mental health (please indicate in the text box provided)		Congenital heart defect - Fontan Operation in 1991
		Chronic (long-term) respiratory diseases, such as asthma, chronic obstructive pulmonary disease (COPD), emphysema or bronchitis									I have been diagnosed with a different short or long term health condition not listed above e.g. mental health (please indicate in the text box provided)		Congenital heart disease	Asthma	47	Female		White â€“ British, Irish, other
	A body mass index (BMI) of 40 or above										I have been diagnosed with a different short or long term health condition not listed above e.g. mental health (please indicate in the text box provided)		Anxiety, depression, idiopathic intracranial hypertension, kidney stones, gallstones, adult congenital heart defect, tricuspid valve repair
											I have been diagnosed with a different short or long term health condition not listed above e.g. mental health (please indicate in the text box provided)		Ankylosing spongylitus, Aortic leak	Ankylosing Spondylitis, Aortic leak, Duplex kidneys.	53	Male		White â€“ British, Irish, other
	A body mass index (BMI) of 40 or above		Chronic heart disease, such as heart failure											Heart failure	69	Male		White â€“ British, Irish, other
												None of these apply to me
Diabetes (Type 1 or 2)	A body mass index (BMI) of 40 or above													Type 2 diabetes (+ heart disease & high blood pressure)	64	Male		White â€“ British, Irish, other
			Chronic heart disease, such as heart failure											Heart problems	64	Female		White â€“ British, Irish, other
			Chronic heart disease, such as heart failure
Diabetes (Type 1 or 2)		Chronic (long-term) respiratory diseases, such as asthma, chronic obstructive pulmonary disease (COPD), emphysema or bronchitis	Chronic heart disease, such as heart failure								I have been diagnosed with a different short or long term health condition not listed above e.g. mental health (please indicate in the text box provided)		depression	Type 2 diabetes and Heart Failure	67	Female		White â€“ British, Irish, other
											I have been diagnosed with a different short or long term health condition not listed above e.g. mental health (please indicate in the text box provided)		Chronic Liver Disease (PBC)
			Chronic heart disease, such as heart failure											Left Ventrcile Non-compaction & Dilated Cardiomyopathy	42	Female		White â€“ British, Irish, other
					Chronic liver disease, such as hepatitis
Diabetes (Type 1 or 2)			Chronic heart disease, such as heart failure			Chronic neurological conditions, such as Parkinsonâ€™s disease, motor neurone disease, multiple sclerosis (MS), a learning disability or cerebral palsy					I have been diagnosed with a different short or long term health condition not listed above e.g. mental health (please indicate in the text box provided)		Depression & Borderline personality disorder. I also suffer from FND Functional Neurological disorder.	Type 2 diabetes	57	Male		White â€“ British, Irish, other
			Chronic heart disease, such as heart failure								I have been diagnosed with a different short or long term health condition not listed above e.g. mental health (please indicate in the text box provided)		ME	Heart disease and.ME/CFS	66	Male		White â€“ British, Irish, other
Diabetes (Type 1 or 2)			Chronic heart disease, such as heart failure						Aged 70 years or over					Type 2 diabetes	72	Male		White â€“ British, Irish, other
											I have been diagnosed with a different short or long term health condition not listed above e.g. mental health (please indicate in the text box provided)		Pbc	Liver disease	45	Female		White â€“ British, Irish, other
Diabetes (Type 1 or 2)									Aged 70 years or over		I have been diagnosed with a different short or long term health condition not listed above e.g. mental health (please indicate in the text box provided)		prostate cancer, raised blood pressure	Type 2 diabetes	87	Male		White â€“ British, Irish, other
												None of these apply to me
		Chronic (long-term) respiratory diseases, such as asthma, chronic obstructive pulmonary disease (COPD), emphysema or bronchitis							Aged 70 years or over		I have been diagnosed with a different short or long term health condition not listed above e.g. mental health (please indicate in the text box provided)		Rare Myotonic Muscular Dystrophy	Rare Myotonic Muscular Dystrophy	73	Male		White â€“ British, Irish, other
				Chronic kidney disease					Aged 70 years or over		I have been diagnosed with a different short or long term health condition not listed above e.g. mental health (please indicate in the text box provided)		Chd	Only have 1 kidney	74	Female		White â€“ British, Irish, other
		Chronic (long-term) respiratory diseases, such as asthma, chronic obstructive pulmonary disease (COPD), emphysema or bronchitis	Chronic heart disease, such as heart failure						Aged 70 years or over					copd / heart diseasa	71	Male		White â€“ British, Irish, other
			Chronic heart disease, such as heart failure												53	Male		White â€“ British, Irish, other
		Chronic (long-term) respiratory diseases, such as asthma, chronic obstructive pulmonary disease (COPD), emphysema or bronchitis	Chronic heart disease, such as heart failure						Aged 70 years or over		I have been diagnosed with a different short or long term health condition not listed above e.g. mental health (please indicate in the text box provided)		Angina	Heart failure. COPD	84	Female		White â€“ British, Irish, other
		Chronic (long-term) respiratory diseases, such as asthma, chronic obstructive pulmonary disease (COPD), emphysema or bronchitis	Chronic heart disease, such as heart failure	Chronic kidney disease					Aged 70 years or over					CKD STAGE 3	78	Male		White â€“ British, Irish, other
			Chronic heart disease, such as heart failure								I have been diagnosed with a different short or long term health condition not listed above e.g. mental health (please indicate in the text box provided)		Hypermobile Ehlers-Danlos syndrome, fibromyalgia, depression, anxiety	Heart failure	23	Female		White â€“ British, Irish, other
									Aged 70 years or over						70	Male		White â€“ British, Irish, other
												None of these apply to me
		Chronic (long-term) respiratory diseases, such as asthma, chronic obstructive pulmonary disease (COPD), emphysema or bronchitis	Chronic heart disease, such as heart failure						Aged 70 years or over		I have been diagnosed with a different short or long term health condition not listed above e.g. mental health (please indicate in the text box provided)		Chronic back pain	CPD, Heart failure now fitted with replacement mitral valve.	70	Male		White â€“ British, Irish, other
			Chronic heart disease, such as heart failure											Myocardial infarction in 2015	44	Male		White â€“ British, Irish, other
	A body mass index (BMI) of 40 or above	Chronic (long-term) respiratory diseases, such as asthma, chronic obstructive pulmonary disease (COPD), emphysema or bronchitis	Chronic heart disease, such as heart failure						Aged 70 years or over					Heart failure chronic asthmaj	74	Male		White â€“ British, Irish, other
		Chronic (long-term) respiratory diseases, such as asthma, chronic obstructive pulmonary disease (COPD), emphysema or bronchitis	Chronic heart disease, such as heart failure											Heart failure, hypertension in lungs	50	Female		White â€“ British, Irish, other
Diabetes (Type 1 or 2)								A weakened immune system as the result of conditions such as HIV and AIDS, or medicines such as steroid tablets or chemotherapy						Type 2 diabetic , lung cancer	66	Male		White â€“ British, Irish, other
									Aged 70 years or over		I have been diagnosed with a different short or long term health condition not listed above e.g. mental health (please indicate in the text box provided)		Thyroiditis	Thyroid problems, diagnosed in Germany as Hashimotoâ€™s Disease	72	Female		White â€“ British, Irish, other
Diabetes (Type 1 or 2)								A weakened immune system as the result of conditions such as HIV and AIDS, or medicines such as steroid tablets or chemotherapy						Type 1 diabetes. Inflamatory Arthritis	61	Male		White â€“ British, Irish, other
			Chronic heart disease, such as heart failure											Heart stents fitted	67	Male		White â€“ British, Irish, other
			Chronic heart disease, such as heart failure						Aged 70 years or over					Heart disease and over 70	72 and 11 months	Male		White â€“ British, Irish, other
Diabetes (Type 1 or 2)				Chronic kidney disease										Diabetes Mellitus and CKD	60	Female		White â€“ British, Irish, other
												None of these apply to me
			Chronic heart disease, such as heart failure											Heart failure. CABG in 2013. Atrial fibrillation	66	Male		White â€“ British, Irish, other
									Aged 70 years or over		I have been diagnosed with a different short or long term health condition not listed above e.g. mental health (please indicate in the text box provided)		Sludge in the gall blader	None	70	Male		White â€“ British, Irish, other
			Chronic heart disease, such as heart failure						Aged 70 years or over					Heart failure treated with three stents July 2018 and ongoing medication	70	Male		White â€“ British, Irish, other
			Chronic heart disease, such as heart failure								I have been diagnosed with a different short or long term health condition not listed above e.g. mental health (please indicate in the text box provided)		Mental health	Heart issues and also angina	66	Female		White â€“ British, Irish, other
Diabetes (Type 1 or 2)			Chronic heart disease, such as heart failure											Type 2 diabetes & left ventricular disjunction.	62	Male		White â€“ British, Irish, other
		Chronic (long-term) respiratory diseases, such as asthma, chronic obstructive pulmonary disease (COPD), emphysema or bronchitis						A weakened immune system as the result of conditions such as HIV and AIDS, or medicines such as steroid tablets or chemotherapy			I have been diagnosed with a different short or long term health condition not listed above e.g. mental health (please indicate in the text box provided)		Pituatry adenoma and aneurysm	Acth insufficiency pituatry surgery	62 years	Female		White â€“ British, Irish, other
			Chronic heart disease, such as heart failure						Aged 70 years or over		I have been diagnosed with a different short or long term health condition not listed above e.g. mental health (please indicate in the text box provided)		atrial fibrilation	hypertropic cardiomyalitus/Bronchiectasis	75	Male		White â€“ British, Irish, other
												None of these apply to me
												None of these apply to me
								A weakened immune system as the result of conditions such as HIV and AIDS, or medicines such as steroid tablets or chemotherapy						polymyalgia rheumatica	55	Male		White â€“ British, Irish, other
											I have been diagnosed with a different short or long term health condition not listed above e.g. mental health (please indicate in the text box provided)		Haenachronatosis
			Chronic heart disease, such as heart failure								I have been diagnosed with a different short or long term health condition not listed above e.g. mental health (please indicate in the text box provided)		Depression and anxiety complex CHD	Chronic heart failure complex chd	57	Female		White â€“ British, Irish, other
									Aged 70 years or over						Seventy six	Female		White â€“ British, Irish, other
			Chronic heart disease, such as heart failure											Heart failure dilated cardiomyopathy	53	Male		White â€“ British, Irish, other
			Chronic heart disease, such as heart failure						Aged 70 years or over					History of heart disease with hereditary links	73	Male		White â€“ British, Irish, other
		Chronic (long-term) respiratory diseases, such as asthma, chronic obstructive pulmonary disease (COPD), emphysema or bronchitis	Chronic heart disease, such as heart failure								I have been diagnosed with a different short or long term health condition not listed above e.g. mental health (please indicate in the text box provided)		Fibromyalgia, PTSD, anxiety, depression	Ischeamic heart disease and COPD	50	Female		White â€“ British, Irish, other
Diabetes (Type 1 or 2)	A body mass index (BMI) of 40 or above		Chronic heart disease, such as heart failure											Type 2 Diabetes	60	Male		White â€“ British, Irish, other
		Chronic (long-term) respiratory diseases, such as asthma, chronic obstructive pulmonary disease (COPD), emphysema or bronchitis	Chronic heart disease, such as heart failure											Had 2 heart attacks,angina,asthma	51	Male		White â€“ British, Irish, other
	A body mass index (BMI) of 40 or above														57	Male		White â€“ British, Irish, other
							Problems with your spleen â€“ for example, sickle cell disease or if you have had your spleen removed							Splenectomy	69	Female		White â€“ British, Irish, other
	A body mass index (BMI) of 40 or above										I have been diagnosed with a different short or long term health condition not listed above e.g. mental health (please indicate in the text box provided)		Atrial fibrillation, obstructive sleep apnea,		56	Female		White â€“ British, Irish, other
			Chronic heart disease, such as heart failure											Congenital heart defect (tetralogy of Fallot)	42	Female		White â€“ British, Irish, other
Diabetes (Type 1 or 2)									Aged 70 years or over		I have been diagnosed with a different short or long term health condition not listed above e.g. mental health (please indicate in the text box provided)		Vertigo	Type 1 diabetes	74	Female		White â€“ British, Irish, other
		Chronic (long-term) respiratory diseases, such as asthma, chronic obstructive pulmonary disease (COPD), emphysema or bronchitis												C.O.P.D	66	Female		White â€“ British, Irish, other
												None of these apply to me
	A body mass index (BMI) of 40 or above														65	Other		Mixed race â€“ other
			Chronic heart disease, such as heart failure											Congenital heart disease	37	Female		White â€“ British, Irish, other
			Chronic heart disease, such as heart failure
		Chronic (long-term) respiratory diseases, such as asthma, chronic obstructive pulmonary disease (COPD), emphysema or bronchitis												Asthma	48	Female		White â€“ British, Irish, other
												None of these apply to me
			Chronic heart disease, such as heart failure		Chronic liver disease, such as hepatitis
		Chronic (long-term) respiratory diseases, such as asthma, chronic obstructive pulmonary disease (COPD), emphysema or bronchitis	Chronic heart disease, such as heart failure											Congenital Heart Disease	56	Female		White â€“ British, Irish, other
Diabetes (Type 1 or 2)					Chronic liver disease, such as hepatitis			A weakened immune system as the result of conditions such as HIV and AIDS, or medicines such as steroid tablets or chemotherapy						Type 2 diabetes and autoimmune hepatitis	54	Female		White â€“ British, Irish, other
												None of these apply to me
								A weakened immune system as the result of conditions such as HIV and AIDS, or medicines such as steroid tablets or chemotherapy	Aged 70 years or over					Rheumatoid arthritis requiring methotrexate treatment	76	Male		White â€“ British, Irish, other
											I have been diagnosed with a different short or long term health condition not listed above e.g. mental health (please indicate in the text box provided)			Mental health condition	50	Female		White â€“ British, Irish, other
			Chronic heart disease, such as heart failure								I have been diagnosed with a different short or long term health condition not listed above e.g. mental health (please indicate in the text box provided)		Anxiety	congenial heart disease	27	Female		White â€“ British, Irish, other
					Chronic liver disease, such as hepatitis		Problems with your spleen â€“ for example, sickle cell disease or if you have had your spleen removed	A weakened immune system as the result of conditions such as HIV and AIDS, or medicines such as steroid tablets or chemotherapy						No Spleen ana Auto immune hepatitis	62	Female		White â€“ British, Irish, other
												None of these apply to me
		Chronic (long-term) respiratory diseases, such as asthma, chronic obstructive pulmonary disease (COPD), emphysema or bronchitis												Asthma	44	Female		White â€“ British, Irish, other
Diabetes (Type 1 or 2)	A body mass index (BMI) of 40 or above		Chronic heart disease, such as heart failure					A weakened immune system as the result of conditions such as HIV and AIDS, or medicines such as steroid tablets or chemotherapy	Aged 70 years or over					Diabetes type 2 diagnosed 23 years ago.	80	Male		White â€“ British, Irish, other
Diabetes (Type 1 or 2)			Chronic heart disease, such as heart failure						Aged 70 years or over					Type 2 Diabetes	76	Male		White â€“ British, Irish, other
			Chronic heart disease, such as heart failure	Chronic kidney disease										Dilated Cardiomyopathy	68	Female		White â€“ British, Irish, other
Diabetes (Type 1 or 2)		Chronic (long-term) respiratory diseases, such as asthma, chronic obstructive pulmonary disease (COPD), emphysema or bronchitis						A weakened immune system as the result of conditions such as HIV and AIDS, or medicines such as steroid tablets or chemotherapy			I have been diagnosed with a different short or long term health condition not listed above e.g. mental health (please indicate in the text box provided)		I have hypertension, ulcerative colitis, bronchiectasis and urticaria	Diabetes Type 2, Hypertension, Ulcerative Colitis (incl taking Azathioprine 50mg), Bronchiectasis & Urticaria	66	Male		White â€“ British, Irish, other
	A body mass index (BMI) of 40 or above	Chronic (long-term) respiratory diseases, such as asthma, chronic obstructive pulmonary disease (COPD), emphysema or bronchitis	Chronic heart disease, such as heart failure			Chronic neurological conditions, such as Parkinsonâ€™s disease, motor neurone disease, multiple sclerosis (MS), a learning disability or cerebral palsy			Aged 70 years or over					Heart failure, COPD, Cerebral Palsy (though described as mild).	74	Male		White â€“ British, Irish, other
												None of these apply to me
					Chronic liver disease, such as hepatitis			A weakened immune system as the result of conditions such as HIV and AIDS, or medicines such as steroid tablets or chemotherapy	Aged 70 years or over					Auto immune hepatitis	7 q	Female		White â€“ British, Irish, other
		Chronic (long-term) respiratory diseases, such as asthma, chronic obstructive pulmonary disease (COPD), emphysema or bronchitis	Chronic heart disease, such as heart failure											severe LVSD, permanent atrial fibrulation	59	Male		White â€“ British, Irish, other
			Chronic heart disease, such as heart failure				Problems with your spleen â€“ for example, sickle cell disease or if you have had your spleen removed
			Chronic heart disease, such as heart failure		Chronic liver disease, such as hepatitis									Complex congenital heart disease	44	Male		White â€“ British, Irish, other
			Chronic heart disease, such as heart failure											I have left ventricular dysfunction And 35% ejection fraction and consequently I have an ICD.	58	Female		White â€“ British, Irish, other
	A body mass index (BMI) of 40 or above														48	Male		Asian/Asian British â€“ Indian, Pakistani, Bangladeshi, other
Diabetes (Type 1 or 2)			Chronic heart disease, such as heart failure											type 2	68	Male		White â€“ British, Irish, other
		Chronic (long-term) respiratory diseases, such as asthma, chronic obstructive pulmonary disease (COPD), emphysema or bronchitis												Asthma	50	Female		White â€“ British, Irish, other
Diabetes (Type 1 or 2)														Type 1 diabetes - former myocardial infarction	45	Male		White â€“ British, Irish, other
Diabetes (Type 1 or 2)					Chronic liver disease, such as hepatitis			A weakened immune system as the result of conditions such as HIV and AIDS, or medicines such as steroid tablets or chemotherapy						Type I Diabetes, Autoimmune Hepatitis, Thyroid Disease	40	Female		White â€“ British, Irish, other
					Chronic liver disease, such as hepatitis			A weakened immune system as the result of conditions such as HIV and AIDS, or medicines such as steroid tablets or chemotherapy			I have been diagnosed with a different short or long term health condition not listed above e.g. mental health (please indicate in the text box provided)		Scleroderma	sclerorderma, PBC over Lap Autoimmune Hepatitis	44	Male		White â€“ British, Irish, other
			Chronic heart disease, such as heart failure
											I have been diagnosed with a different short or long term health condition not listed above e.g. mental health (please indicate in the text box provided)		ASD	ASD	49	Female		White â€“ British, Irish, other
	A body mass index (BMI) of 40 or above										I have been diagnosed with a different short or long term health condition not listed above e.g. mental health (please indicate in the text box provided)		Underactive thyroid, Lymphdema, lipodema & arthritis,	Morbid Obesity, under active thyroid, lipodema, lymphdema & Arthritis	44	Female		White â€“ British, Irish, other
							Problems with your spleen â€“ for example, sickle cell disease or if you have had your spleen removed							No spleen	63	Male		White â€“ British, Irish, other
											I have been diagnosed with a different short or long term health condition not listed above e.g. mental health (please indicate in the text box provided)		Enteral fed (tube fed through a JeJ) due to cancer of the oesophagus. Have non-diabetic hypoglycemia (causing hypo collapses)	Non-diabetic hypoglycemia, fed via a JeJ tube (enteral feeding) following cancer of the oesophagus which has left me with health issues.	50	Female		White â€“ British, Irish, other
						Chronic neurological conditions, such as Parkinsonâ€™s disease, motor neurone disease, multiple sclerosis (MS), a learning disability or cerebral palsy			Aged 70 years or over					Parkinson's Disease	71	Male		White â€“ British, Irish, other
												None of these apply to me
		Chronic (long-term) respiratory diseases, such as asthma, chronic obstructive pulmonary disease (COPD), emphysema or bronchitis	Chronic heart disease, such as heart failure											I have had a double heart by-pass and have been diagnosed with Coronary Heart Disease. I also have controlled high blood pressure and asthma.	69 years 10 months	Male		White â€“ British, Irish, other
						Chronic neurological conditions, such as Parkinsonâ€™s disease, motor neurone disease, multiple sclerosis (MS), a learning disability or cerebral palsy								Multiple Sclerosis Mild to Moderate	50	Female		White â€“ British, Irish, other
	A body mass index (BMI) of 40 or above		Chronic heart disease, such as heart failure											Congenital Heart Disease	58	Male		White â€“ British, Irish, other
									Aged 70 years or over						73	Female		White â€“ British, Irish, other
						Chronic neurological conditions, such as Parkinsonâ€™s disease, motor neurone disease, multiple sclerosis (MS), a learning disability or cerebral palsy			Aged 70 years or over					Parkinson's	79	Female		White â€“ British, Irish, other
											I have been diagnosed with a different short or long term health condition not listed above e.g. mental health (please indicate in the text box provided)		Blood clotting disorder - factor VIII	Blood clotting disorder - factor VIII	48	Female		White â€“ British, Irish, other
		Chronic (long-term) respiratory diseases, such as asthma, chronic obstructive pulmonary disease (COPD), emphysema or bronchitis									I have been diagnosed with a different short or long term health condition not listed above e.g. mental health (please indicate in the text box provided)		LC survivor (lobectomy Dec 2010)	lung cancer survivor, ILO/VCD - on asthma medication (montelukast, Symbicort, Ventolin) and under SALT/respiratory physio service at tertiary centre and lung cancer follow up/respiratory consultant at local DGH. do not have chronic asthma or any asthma but recent frequent severe chest infections including pneumonia, pseudomonas and RSV so with frequent bronchoscopies/lung surgery have contributed…	61	Female		White â€“ British, Irish, other
Diabetes (Type 1 or 2)			Chronic heart disease, such as heart failure						Aged 70 years or over		I have been diagnosed with a different short or long term health condition not listed above e.g. mental health (please indicate in the text box provided)		Supra-Ventricular Tachycardia (SVT)	Type 2 diabetes	75	Male		White â€“ British, Irish, other
								A weakened immune system as the result of conditions such as HIV and AIDS, or medicines such as steroid tablets or chemotherapy	Aged 70 years or over					Secondary bone cancer primary source recurrence of breast cancer	81	Female		White â€“ British, Irish, other
						Chronic neurological conditions, such as Parkinsonâ€™s disease, motor neurone disease, multiple sclerosis (MS), a learning disability or cerebral palsy			Aged 70 years or over		I have been diagnosed with a different short or long term health condition not listed above e.g. mental health (please indicate in the text box provided)		Hypertension. Osteoartritid	Parkinson'sDisease, hypertension, osteoarthritis, hypercholesterolaemia	79	Male		White â€“ British, Irish, other
				Chronic kidney disease										Stage 4 Chronic Kidney Disease	30	Male		White â€“ British, Irish, other
				Chronic kidney disease										CKD, kidney transplant	48	Female		White â€“ British, Irish, other
									Aged 70 years or over		I have been diagnosed with a different short or long term health condition not listed above e.g. mental health (please indicate in the text box provided)		Received live donor kidney transplant in 201`8	Kidney Transplant Recipient	85	Male		White â€“ British, Irish, other
			Chronic heart disease, such as heart failure	Chronic kidney disease				A weakened immune system as the result of conditions such as HIV and AIDS, or medicines such as steroid tablets or chemotherapy						Kidney Transplant and heart bypass	63	Female		White â€“ British, Irish, other
			Chronic heart disease, such as heart failure	Chronic kidney disease					Aged 70 years or over					CLD and a failed kidney graft, taking tacrolimus advagraff	78	Male		White â€“ British, Irish, other
								A weakened immune system as the result of conditions such as HIV and AIDS, or medicines such as steroid tablets or chemotherapy						Multiple Myeloma	65	Female		White â€“ British, Irish, other
				Chronic kidney disease				A weakened immune system as the result of conditions such as HIV and AIDS, or medicines such as steroid tablets or chemotherapy						Chronic kidney disease stage 5	34	Male		White â€“ British, Irish, other
				Chronic kidney disease										Chronic Kidney DiseaseStage 4	65	Female		White â€“ British, Irish, other
Diabetes (Type 1 or 2)				Chronic kidney disease					Aged 70 years or over					Type 2 and ckd5	73	Male		White â€“ British, Irish, other
									Aged 70 years or over		I have been diagnosed with a different short or long term health condition not listed above e.g. mental health (please indicate in the text box provided)		Atrial fibrillation	Atrial fibrillation	71	Female		White â€“ British, Irish, other
											I have been diagnosed with a different short or long term health condition not listed above e.g. mental health (please indicate in the text box provided)		Congenital heart defect and liver stiffness	Congenital heart defect with fontan with liver stiffness	29	Female		White â€“ British, Irish, other
				Chronic kidney disease										Chronic Kidney Disease	57	Female		White â€“ British, Irish, other
		Chronic (long-term) respiratory diseases, such as asthma, chronic obstructive pulmonary disease (COPD), emphysema or bronchitis												Asthma	23	Male		Asian/Asian British â€“ Indian, Pakistani, Bangladeshi, other
Diabetes (Type 1 or 2)	A body mass index (BMI) of 40 or above	Chronic (long-term) respiratory diseases, such as asthma, chronic obstructive pulmonary disease (COPD), emphysema or bronchitis									I have been diagnosed with a different short or long term health condition not listed above e.g. mental health (please indicate in the text box provided)		Arteriosclerosis, hypertension, high cholesterol	T2 diabetes, Asthma	57	Male		White â€“ British, Irish, other
				Chronic kidney disease				A weakened immune system as the result of conditions such as HIV and AIDS, or medicines such as steroid tablets or chemotherapy						Kidney transplant	31	Female		White â€“ British, Irish, other
				Chronic kidney disease				A weakened immune system as the result of conditions such as HIV and AIDS, or medicines such as steroid tablets or chemotherapy			I have been diagnosed with a different short or long term health condition not listed above e.g. mental health (please indicate in the text box provided)		Kidney transplant (I.e CKD not on-going)	Solid organ transplant; taking immunosuppressants	34	Male		White â€“ British, Irish, other
		Chronic (long-term) respiratory diseases, such as asthma, chronic obstructive pulmonary disease (COPD), emphysema or bronchitis	Chronic heart disease, such as heart failure						Aged 70 years or over					Heart Disease Emphysema	73	Male		White â€“ British, Irish, other
								A weakened immune system as the result of conditions such as HIV and AIDS, or medicines such as steroid tablets or chemotherapy						Kidney transplant and steroid treatment	64	Female		White â€“ British, Irish, other
	A body mass index (BMI) of 40 or above											None of these apply to me
		Chronic (long-term) respiratory diseases, such as asthma, chronic obstructive pulmonary disease (COPD), emphysema or bronchitis							Aged 70 years or over		I have been diagnosed with a different short or long term health condition not listed above e.g. mental health (please indicate in the text box provided)		PTSD and anxiety	Copd	70	Female		White â€“ British, Irish, other
				Chronic kidney disease										CKD stage 3a	39	Female		White â€“ British, Irish, other
Diabetes (Type 1 or 2)														Diabetes Type 1	34	Female		White â€“ British, Irish, other
									Aged 70 years or over						70	Male		White â€“ British, Irish, other
				Chronic kidney disease				A weakened immune system as the result of conditions such as HIV and AIDS, or medicines such as steroid tablets or chemotherapy						Organ transplant	55	Female		White â€“ British, Irish, other
						Chronic neurological conditions, such as Parkinsonâ€™s disease, motor neurone disease, multiple sclerosis (MS), a learning disability or cerebral palsy			Aged 70 years or over					Parkinson's Disease	71	Male		White â€“ British, Irish, other
				Chronic kidney disease										CKD Stage 3	62	Male		White â€“ British, Irish, other
	A body mass index (BMI) of 40 or above				Chronic liver disease, such as hepatitis			A weakened immune system as the result of conditions such as HIV and AIDS, or medicines such as steroid tablets or chemotherapy						Autoimmune Hepatitis	55	Female		White â€“ British, Irish, other
			Chronic heart disease, such as heart failure				Problems with your spleen â€“ for example, sickle cell disease or if you have had your spleen removed							Multiple congenital heart defects, splenectomy	42	Female		White â€“ British, Irish, other
Diabetes (Type 1 or 2)		Chronic (long-term) respiratory diseases, such as asthma, chronic obstructive pulmonary disease (COPD), emphysema or bronchitis				Chronic neurological conditions, such as Parkinsonâ€™s disease, motor neurone disease, multiple sclerosis (MS), a learning disability or cerebral palsy					I have been diagnosed with a different short or long term health condition not listed above e.g. mental health (please indicate in the text box provided)		Vascular dementia	Type 2	59	Female		White â€“ British, Irish, other
				Chronic kidney disease				A weakened immune system as the result of conditions such as HIV and AIDS, or medicines such as steroid tablets or chemotherapy						Kidney Transplant	65	Female		White â€“ British, Irish, other
Diabetes (Type 1 or 2)														type 1 diabetes	26	Female		White â€“ British, Irish, other
Diabetes (Type 1 or 2)			Chronic heart disease, such as heart failure											Type 1 diabetes and hypertension	41	Male		White â€“ British, Irish, other
Diabetes (Type 1 or 2)														Type 2 diabetes	67	Male		White â€“ British, Irish, other
Diabetes (Type 1 or 2)	A body mass index (BMI) of 40 or above								Aged 70 years or over					type 2 diabetes	75	Male		White â€“ British, Irish, other
Diabetes (Type 1 or 2)												None of these apply to me
Diabetes (Type 1 or 2)														Type 2 diabetes	64	Female		White â€“ British, Irish, other
Diabetes (Type 1 or 2)														Type 1	55	Male		White â€“ British, Irish, other
Diabetes (Type 1 or 2)		Chronic (long-term) respiratory diseases, such as asthma, chronic obstructive pulmonary disease (COPD), emphysema or bronchitis												Type 2 Diabetes and Asthma	51	Male		White â€“ British, Irish, other
Diabetes (Type 1 or 2)														Type 1 diabetes	41	Female		White â€“ British, Irish, other
Diabetes (Type 1 or 2)														Type 1 Diabetes	26	Female		White â€“ British, Irish, other
Diabetes (Type 1 or 2)														Type 2 diabetes	64	Female		White â€“ British, Irish, other
Diabetes (Type 1 or 2)														Type2diabeted	69	Male		White â€“ British, Irish, other
Diabetes (Type 1 or 2)	A body mass index (BMI) of 40 or above		Chronic heart disease, such as heart failure								I have been diagnosed with a different short or long term health condition not listed above e.g. mental health (please indicate in the text box provided)		Mental Health, Depression and extreme Anxiety		67	Male		White â€“ British, Irish, other
Diabetes (Type 1 or 2)	A body mass index (BMI) of 40 or above													Type 2 daibetic	43	Male		White â€“ British, Irish, other
Diabetes (Type 1 or 2)	A body mass index (BMI) of 40 or above										I have been diagnosed with a different short or long term health condition not listed above e.g. mental health (please indicate in the text box provided)		hypertension	Type 1 Diabetes	52	Male		White â€“ British, Irish, other
Diabetes (Type 1 or 2)		Chronic (long-term) respiratory diseases, such as asthma, chronic obstructive pulmonary disease (COPD), emphysema or bronchitis							Aged 70 years or over					type 2 diabetes. Chronic Obstructive Pulmonary Disease	71	Male		White â€“ British, Irish, other
Diabetes (Type 1 or 2)											I have been diagnosed with a different short or long term health condition not listed above e.g. mental health (please indicate in the text box provided)		Graves Disease	Type 1 Diabetes	42	Male		White â€“ British, Irish, other
Diabetes (Type 1 or 2)									Aged 70 years or over					Type2diabetes	72	Female		White â€“ British, Irish, other
Diabetes (Type 1 or 2)														type 1 diabeties	44	Male		White â€“ British, Irish, other
Diabetes (Type 1 or 2)	A body mass index (BMI) of 40 or above													Type 2 diabetes	31	Female		White â€“ British, Irish, other
Diabetes (Type 1 or 2)	A body mass index (BMI) of 40 or above										I have been diagnosed with a different short or long term health condition not listed above e.g. mental health (please indicate in the text box provided)		Thyroidectomy	Type 2 insulin dependant diabetic	48	Female		White â€“ British, Irish, other
Diabetes (Type 1 or 2)														Type 1 diabetes	41	Female		White â€“ British, Irish, other
Diabetes (Type 1 or 2)									Aged 70 years or over		I have been diagnosed with a different short or long term health condition not listed above e.g. mental health (please indicate in the text box provided)		chronic atrial fibrillation (heart)	type 2 diabetes	75	Female		White â€“ British, Irish, other
Diabetes (Type 1 or 2)	A body mass index (BMI) of 40 or above													Type 2 Diabetic	50	Male		Asian/Asian British â€“ Indian, Pakistani, Bangladeshi, other
Diabetes (Type 1 or 2)	A body mass index (BMI) of 40 or above													Type 2 diabetes / body mass index over 40	55	Female		White â€“ British, Irish, other
Diabetes (Type 1 or 2)														Type 1 diabetes	31	Male		Asian/Asian British â€“ Indian, Pakistani, Bangladeshi, other
Diabetes (Type 1 or 2)									Aged 70 years or over					Type 2 diabetes	81	Male		White â€“ British, Irish, other
Diabetes (Type 1 or 2)	A body mass index (BMI) of 40 or above													Type 2 Diabetes	69	Female		White â€“ British, Irish, other
Diabetes (Type 1 or 2)									Aged 70 years or over					Type 2diabetes	75	Male		White â€“ British, Irish, other
Diabetes (Type 1 or 2)											I have been diagnosed with a different short or long term health condition not listed above e.g. mental health (please indicate in the text box provided)		High blood pressure (not very high)	Mild diabetes.	67	Male		White â€“ British, Irish, other
Diabetes (Type 1 or 2)	A body mass index (BMI) of 40 or above	Chronic (long-term) respiratory diseases, such as asthma, chronic obstructive pulmonary disease (COPD), emphysema or bronchitis									I have been diagnosed with a different short or long term health condition not listed above e.g. mental health (please indicate in the text box provided)			Type 2 diabetes	55	Female		White â€“ British, Irish, other
Diabetes (Type 1 or 2)														Type 2	60	Female		White â€“ British, Irish, other
Diabetes (Type 1 or 2)				Chronic kidney disease										Type 2 diabetes ,ccâ€™d stage 3a	64	Male		White â€“ British, Irish, other
Diabetes (Type 1 or 2)														Type 1 diabetes	32	Female		White â€“ British, Irish, other
Diabetes (Type 1 or 2)														Type 2 diabetes	62	Male		White â€“ British, Irish, other
Diabetes (Type 1 or 2)	A body mass index (BMI) of 40 or above													Type 1 Diabetes and high blood pressure	40	Male		White â€“ British, Irish, other
Diabetes (Type 1 or 2)														Type 1 diabetes	51	Female		White â€“ British, Irish, other
Diabetes (Type 1 or 2)														Type 1 diabetes	27	Female		White â€“ British, Irish, other
Diabetes (Type 1 or 2)														type 1 diabetes	64	Female		White â€“ British, Irish, other
Diabetes (Type 1 or 2)		Chronic (long-term) respiratory diseases, such as asthma, chronic obstructive pulmonary disease (COPD), emphysema or bronchitis												Diabetes type 1	63.5	Male		White â€“ British, Irish, other
Diabetes (Type 1 or 2)														Type 2	65	Male		White â€“ British, Irish, other
Diabetes (Type 1 or 2)														Type 2 diabetes	61	Female		White â€“ British, Irish, other
Diabetes (Type 1 or 2)									Aged 70 years or over					Type 2 diabetes	72	Male		White â€“ British, Irish, other
Diabetes (Type 1 or 2)														Type-1 diabetes	60	Male		White â€“ British, Irish, other
Diabetes (Type 1 or 2)														Type 1 diabetes	46	Male		White â€“ British, Irish, other
Diabetes (Type 1 or 2)	A body mass index (BMI) of 40 or above								Aged 70 years or over					Type2 diabetes	75	Female		White â€“ British, Irish, other
Diabetes (Type 1 or 2)								A weakened immune system as the result of conditions such as HIV and AIDS, or medicines such as steroid tablets or chemotherapy						Diabetes type 2 due to long term steroids and Crohnâ€™s disease	69	Female		White â€“ British, Irish, other
Diabetes (Type 1 or 2)												None of these apply to me
Diabetes (Type 1 or 2)														Type 1 Diabetes	36	Male		White â€“ British, Irish, other
Diabetes (Type 1 or 2)	A body mass index (BMI) of 40 or above	Chronic (long-term) respiratory diseases, such as asthma, chronic obstructive pulmonary disease (COPD), emphysema or bronchitis									I have been diagnosed with a different short or long term health condition not listed above e.g. mental health (please indicate in the text box provided)		Angina	Copd. Angina. Diabetes type 2	68	Female		White â€“ British, Irish, other
Diabetes (Type 1 or 2)														Type 1 diabetes	57	Male		White â€“ British, Irish, other
Diabetes (Type 1 or 2)														Type 1 diabetes	53	Male		White â€“ British, Irish, other
Diabetes (Type 1 or 2)											I have been diagnosed with a different short or long term health condition not listed above e.g. mental health (please indicate in the text box provided)		Under active thyroid	Type 1 diabetes	38	Male		White â€“ British, Irish, other
Diabetes (Type 1 or 2)											I have been diagnosed with a different short or long term health condition not listed above e.g. mental health (please indicate in the text box provided)		Arterial clogging, mental healt	Type 2, 40mm long left erterial stent fitted	66	Male		White â€“ British, Irish, other
Diabetes (Type 1 or 2)														Type 2 diabetes	57	Male		White â€“ British, Irish, other
Diabetes (Type 1 or 2)				Chronic kidney disease										Type 2 iddm	57	Male		White â€“ British, Irish, other
Diabetes (Type 1 or 2)														Type 1 diabetes	32	Female		White â€“ British, Irish, other
Diabetes (Type 1 or 2)														Type 2 diabetes	64	Female		White â€“ British, Irish, other
Diabetes (Type 1 or 2)	A body mass index (BMI) of 40 or above													Type 2 diabetes	40	Female		White â€“ British, Irish, other
Diabetes (Type 1 or 2)														Type 2 diabetes	44	Male		Asian/Asian British â€“ Indian, Pakistani, Bangladeshi, other
Diabetes (Type 1 or 2)	A body mass index (BMI) of 40 or above													Type 2 Diabetes	47	Female		White â€“ British, Irish, other
Diabetes (Type 1 or 2)	A body mass index (BMI) of 40 or above													Type 2 diabetes	55	Male		White â€“ British, Irish, other
Diabetes (Type 1 or 2)									Aged 70 years or over					Type 2 diabetes	77	Male		White â€“ British, Irish, other
Diabetes (Type 1 or 2)											I have been diagnosed with a different short or long term health condition not listed above e.g. mental health (please indicate in the text box provided)		Anxiety & depression	Type 1 diabetes	37	Female		White â€“ British, Irish, other
Diabetes (Type 1 or 2)	A body mass index (BMI) of 40 or above										I have been diagnosed with a different short or long term health condition not listed above e.g. mental health (please indicate in the text box provided)		Rheumatism and prostate cancer	Type 2	66	Male		White â€“ British, Irish, other
Diabetes (Type 1 or 2)														Type 1 diabetes	44	Female		White â€“ British, Irish, other
Diabetes (Type 1 or 2)						Chronic neurological conditions, such as Parkinsonâ€™s disease, motor neurone disease, multiple sclerosis (MS), a learning disability or cerebral palsy					I have been diagnosed with a different short or long term health condition not listed above e.g. mental health (please indicate in the text box provided)		Fibromyalgia and ADHD	Type 1 diabetes	52	Female		White â€“ British, Irish, other
												None of these apply to me
Diabetes (Type 1 or 2)	A body mass index (BMI) of 40 or above	Chronic (long-term) respiratory diseases, such as asthma, chronic obstructive pulmonary disease (COPD), emphysema or bronchitis				Chronic neurological conditions, such as Parkinsonâ€™s disease, motor neurone disease, multiple sclerosis (MS), a learning disability or cerebral palsy					I have been diagnosed with a different short or long term health condition not listed above e.g. mental health (please indicate in the text box provided)		Mental health anxiety fibromyalgia	Type 2 diabetes	43	Female		Mixed race â€“ White and Black/Black British
Diabetes (Type 1 or 2)									Aged 70 years or over					type 2 diabetes	74	Male		White â€“ British, Irish, other
Diabetes (Type 1 or 2)	A body mass index (BMI) of 40 or above			Chronic kidney disease					Aged 70 years or over		I have been diagnosed with a different short or long term health condition not listed above e.g. mental health (please indicate in the text box provided)		Alhpa 1	Type 2 Diabetes	70	Male		White â€“ British, Irish, other
			Chronic heart disease, such as heart failure											Dilated cardiomyopathy with heart failure	38	Female		White â€“ British, Irish, other
Diabetes (Type 1 or 2)														Type 1 Diabetes	62	Female		White â€“ British, Irish, other
Diabetes (Type 1 or 2)									Aged 70 years or over		I have been diagnosed with a different short or long term health condition not listed above e.g. mental health (please indicate in the text box provided)		Spinal stenosis	Type 2 Diabetes	84	Female		White â€“ British, Irish, other
Diabetes (Type 1 or 2)														type 2 diabetes	74	Female		White â€“ British, Irish, other
Diabetes (Type 1 or 2)		Chronic (long-term) respiratory diseases, such as asthma, chronic obstructive pulmonary disease (COPD), emphysema or bronchitis							Aged 70 years or over		I have been diagnosed with a different short or long term health condition not listed above e.g. mental health (please indicate in the text box provided)		I have a pacemaker following blackouts, presumed to be due to sinus rhythms going out of synchronisation	Diabetes , asthma, pacemaker	73, will be 74 in June	Female		White â€“ British, Irish, other
Diabetes (Type 1 or 2)														Type 1 diabetic	44	Female		White â€“ British, Irish, other
Diabetes (Type 1 or 2)														Type 2 Diabetes	69	Female		White â€“ British, Irish, other
Diabetes (Type 1 or 2)	A body mass index (BMI) of 40 or above													TYPE 2	53	Male		White â€“ British, Irish, other
Diabetes (Type 1 or 2)			Chronic heart disease, such as heart failure	Chronic kidney disease		Chronic neurological conditions, such as Parkinsonâ€™s disease, motor neurone disease, multiple sclerosis (MS), a learning disability or cerebral palsy								Type 2 diabetes, Ischaemic heart disease, ME/CFS, Stage 3 CKD	68	Male		White â€“ British, Irish, other
Diabetes (Type 1 or 2)											I have been diagnosed with a different short or long term health condition not listed above e.g. mental health (please indicate in the text box provided)		prescribes anti depressents - not taken	type ii diabetes	64	Male		White â€“ British, Irish, other
Diabetes (Type 1 or 2)														Type 2 Diabetes	57	Male		White â€“ British, Irish, other
Diabetes (Type 1 or 2)														Type 1 Diabetes	57	Female		White â€“ British, Irish, other
Diabetes (Type 1 or 2)														type 1 diabetes	56	Male		White â€“ British, Irish, other
Diabetes (Type 1 or 2)	A body mass index (BMI) of 40 or above													type 2 diabetes - BMI over 40	53	Female		White â€“ British, Irish, other
Diabetes (Type 1 or 2)														Type 2 Diabetes	60	Male		White â€“ British, Irish, other
Diabetes (Type 1 or 2)											I have been diagnosed with a different short or long term health condition not listed above e.g. mental health (please indicate in the text box provided)		Suffer in winter with chest infections, plueresy, brohncitis. Born with one kidney and had kidney failure. Pyleasty done in 80â€™s.	Type 1 diabetes	59	Female		White â€“ British, Irish, other
Diabetes (Type 1 or 2)			Chronic heart disease, such as heart failure											Type 2 diabetes, heart failure and arrhythmia	66	Male		White â€“ British, Irish, other
Diabetes (Type 1 or 2)									Aged 70 years or over					Diabetes type 2 (hereditary)	77	Female		White â€“ British, Irish, other
Diabetes (Type 1 or 2)														Type 2 diabetes	59	Female		White â€“ British, Irish, other
Diabetes (Type 1 or 2)	A body mass index (BMI) of 40 or above													Type 2 diabetes	67	Female		White â€“ British, Irish, other
Diabetes (Type 1 or 2)									Aged 70 years or over					Type 2 Insulin dependent diabetes	75	Male		White â€“ British, Irish, other
Diabetes (Type 1 or 2)								A weakened immune system as the result of conditions such as HIV and AIDS, or medicines such as steroid tablets or chemotherapy			I have been diagnosed with a different short or long term health condition not listed above e.g. mental health (please indicate in the text box provided)		Bowel cancer	Type 2 diabetes	68	Female		White â€“ British, Irish, other
Diabetes (Type 1 or 2)	A body mass index (BMI) of 40 or above			Chronic kidney disease							I have been diagnosed with a different short or long term health condition not listed above e.g. mental health (please indicate in the text box provided)		Anxiety disorder, Osteoarthritis, Fibromyalgia, Sjogren's Syndrome, Hypothyroidism, Hypertension,	Type 2 Diabetes + CKD 3	58	Female		White â€“ British, Irish, other
Diabetes (Type 1 or 2)	A body mass index (BMI) of 40 or above										I have been diagnosed with a different short or long term health condition not listed above e.g. mental health (please indicate in the text box provided)		Chronic anxiety and depression	Type 2 diabetes	54	Male		White â€“ British, Irish, other
Diabetes (Type 1 or 2)														Type 1 diabetes	69	Female		White â€“ British, Irish, other
Diabetes (Type 1 or 2)														Type 1 Diabetes	66	Male		White â€“ British, Irish, other
Diabetes (Type 1 or 2)														Type 1 diabetes	29	Male		White â€“ British, Irish, other
Diabetes (Type 1 or 2)														Type 2 Diabetes	62	Female		White â€“ British, Irish, other
Diabetes (Type 1 or 2)														Type 2	44	Male		Asian/Asian British â€“ Indian, Pakistani, Bangladeshi, other
Diabetes (Type 1 or 2)														Type 1 diabetes	27	Female		White â€“ British, Irish, other
Diabetes (Type 1 or 2)														Type 1 diabetes	29	Female		White â€“ British, Irish, other
Diabetes (Type 1 or 2)												None of these apply to me
												None of these apply to me
Diabetes (Type 1 or 2)											I have been diagnosed with a different short or long term health condition not listed above e.g. mental health (please indicate in the text box provided)		Vitiligo, Chronic Idiopathic Urticaria	Type 1 Diabetes, Chronic Idiopathic Urticaria, Vitiligo	24	Male		Asian/Asian British â€“ Indian, Pakistani, Bangladeshi, other
Diabetes (Type 1 or 2)		Chronic (long-term) respiratory diseases, such as asthma, chronic obstructive pulmonary disease (COPD), emphysema or bronchitis						A weakened immune system as the result of conditions such as HIV and AIDS, or medicines such as steroid tablets or chemotherapy						Type 1 diabetes & Extreme Asthma	62	Female		White â€“ British, Irish, other
Diabetes (Type 1 or 2)	A body mass index (BMI) of 40 or above													Type 1 Diabetes	44	Male		White â€“ British, Irish, other
Diabetes (Type 1 or 2)														Type 2 diabetes	68	Male		White â€“ British, Irish, other
Diabetes (Type 1 or 2)		Chronic (long-term) respiratory diseases, such as asthma, chronic obstructive pulmonary disease (COPD), emphysema or bronchitis	Chronic heart disease, such as heart failure		Chronic liver disease, such as hepatitis							None of these apply to me
Diabetes (Type 1 or 2)														Type 1 Diabetes	48	Female		White â€“ British, Irish, other
Diabetes (Type 1 or 2)														Type 1 diabetes	32	Male		White â€“ British, Irish, other
Diabetes (Type 1 or 2)														Type 1 diabetic	35	Female		White â€“ British, Irish, other
Diabetes (Type 1 or 2)									Aged 70 years or over					Type 2 diabetes	75	Male		White â€“ British, Irish, other
Diabetes (Type 1 or 2)														Diabetes type 1	48	Female		White â€“ British, Irish, other
Diabetes (Type 1 or 2)	A body mass index (BMI) of 40 or above													Type 2 diabetes	58	Female		White â€“ British, Irish, other
Diabetes (Type 1 or 2)														Type 2 diabetes	54	Male		White â€“ British, Irish, other
Diabetes (Type 1 or 2)														Type 2	62	Male		Asian/Asian British â€“ Indian, Pakistani, Bangladeshi, other
Diabetes (Type 1 or 2)														Type 1 Diabetes	21	Female		White â€“ British, Irish, other
Diabetes (Type 1 or 2)														Type 1 Diabetes	31	Female		White â€“ British, Irish, other
Diabetes (Type 1 or 2)														Type 2 Diabetes	56	Female		White â€“ British, Irish, other
Diabetes (Type 1 or 2)										Pregnant				Type 1 and pregnant	28	Female		White â€“ British, Irish, other
									Aged 70 years or over						72	Male		White â€“ British, Irish, other
Diabetes (Type 1 or 2)														Type 1 Diabetes	31	Male		White â€“ British, Irish, other
Diabetes (Type 1 or 2)														Type 1 Diabetes Mellitus	22	Male		White â€“ British, Irish, other
Diabetes (Type 1 or 2)														diabetes type 2	68	Male		White â€“ British, Irish, other
Diabetes (Type 1 or 2)	A body mass index (BMI) of 40 or above								Aged 70 years or over					Type 2 diabetes	71	Female		White â€“ British, Irish, other
Diabetes (Type 1 or 2)											I have been diagnosed with a different short or long term health condition not listed above e.g. mental health (please indicate in the text box provided)		Rosacea and colitis	Diabetes	43	Female		White â€“ British, Irish, other
Diabetes (Type 1 or 2)														Type 1 Diabetes	61	Female		White â€“ British, Irish, other
Diabetes (Type 1 or 2)	A body mass index (BMI) of 40 or above		Chronic heart disease, such as heart failure						Aged 70 years or over					Type 2 diabetes	80	Male		White â€“ British, Irish, other
Diabetes (Type 1 or 2)		Chronic (long-term) respiratory diseases, such as asthma, chronic obstructive pulmonary disease (COPD), emphysema or bronchitis												Type 1 diabetes	62	Male		White â€“ British, Irish, other
Diabetes (Type 1 or 2)	A body mass index (BMI) of 40 or above										I have been diagnosed with a different short or long term health condition not listed above e.g. mental health (please indicate in the text box provided)		Left Bundle Branch Block, hypertension, adrenal adenoma	Type2 diabetes	67	Female		White â€“ British, Irish, other
Diabetes (Type 1 or 2)											I have been diagnosed with a different short or long term health condition not listed above e.g. mental health (please indicate in the text box provided)		Monoclonal B cell lymphocytosis	Type 1 diabetes. Monoclonal B cell lymphocytosis	60	Female		White â€“ British, Irish, other
Diabetes (Type 1 or 2)		Chronic (long-term) respiratory diseases, such as asthma, chronic obstructive pulmonary disease (COPD), emphysema or bronchitis												Type 2 diabetes	65	Male		White â€“ British, Irish, other
Diabetes (Type 1 or 2)														Mody Diabetic	59	Male		White â€“ British, Irish, other
									Aged 70 years or over						73	Male		White â€“ British, Irish, other
Diabetes (Type 1 or 2)									Aged 70 years or over		I have been diagnosed with a different short or long term health condition not listed above e.g. mental health (please indicate in the text box provided)		Atrial Fibrillation	Type 2 diabetes	80	Female		White â€“ British, Irish, other
Diabetes (Type 1 or 2)	A body mass index (BMI) of 40 or above								Aged 70 years or over		I have been diagnosed with a different short or long term health condition not listed above e.g. mental health (please indicate in the text box provided)		Arthritis	Type 2 diabetes	75	Male		White â€“ British, Irish, other
Diabetes (Type 1 or 2)														Type 2 Diabetes	69	Male		White â€“ British, Irish, other
Diabetes (Type 1 or 2)		Chronic (long-term) respiratory diseases, such as asthma, chronic obstructive pulmonary disease (COPD), emphysema or bronchitis		Chronic kidney disease							I have been diagnosed with a different short or long term health condition not listed above e.g. mental health (please indicate in the text box provided)		Ulcerative Colitis	I'm a type 1 diabetic of 57 years duration. My kidney function is reduced but only to 90%	60	Male		White â€“ British, Irish, other
Diabetes (Type 1 or 2)														Type 1	51	Female		White â€“ British, Irish, other
Diabetes (Type 1 or 2)											I have been diagnosed with a different short or long term health condition not listed above e.g. mental health (please indicate in the text box provided)		Hypothyroidism	Type 2 diabetes	57	Female		White â€“ British, Irish, other
Diabetes (Type 1 or 2)	A body mass index (BMI) of 40 or above													Type 2 Diabetes	61	Male		White â€“ British, Irish, other
Diabetes (Type 1 or 2)	A body mass index (BMI) of 40 or above													Type 2 Diabetes	60	Female		White â€“ British, Irish, other
Diabetes (Type 1 or 2)														Type 2 Diabetes	64	Male		White â€“ British, Irish, other
Diabetes (Type 1 or 2)											I have been diagnosed with a different short or long term health condition not listed above e.g. mental health (please indicate in the text box provided)		Rheumatoid	Type 1 diabetes AND Rheumatoid arthritis	54	Male		White â€“ British, Irish, other
Diabetes (Type 1 or 2)														Type 1 diabetes	47	Female		White â€“ British, Irish, other
Diabetes (Type 1 or 2)														Insulin Dependant Diabetes Melitus	49 Yrs	Male		White â€“ British, Irish, other
Diabetes (Type 1 or 2)	A body mass index (BMI) of 40 or above													Type 1 Diabetes	23	Female		White â€“ British, Irish, other
Diabetes (Type 1 or 2)											I have been diagnosed with a different short or long term health condition not listed above e.g. mental health (please indicate in the text box provided)		Mental health and gastroparesis	Type of diabetes	30	Female		White â€“ British, Irish, other
Diabetes (Type 1 or 2)		Chronic (long-term) respiratory diseases, such as asthma, chronic obstructive pulmonary disease (COPD), emphysema or bronchitis							Aged 70 years or over					Diabetes type 1 (60years)	74	Male		White â€“ British, Irish, other
Diabetes (Type 1 or 2)		Chronic (long-term) respiratory diseases, such as asthma, chronic obstructive pulmonary disease (COPD), emphysema or bronchitis							Aged 70 years or over					Type 2 diabetes. COPD	78	Male		White â€“ British, Irish, other
Diabetes (Type 1 or 2)		Chronic (long-term) respiratory diseases, such as asthma, chronic obstructive pulmonary disease (COPD), emphysema or bronchitis							Aged 70 years or over		I have been diagnosed with a different short or long term health condition not listed above e.g. mental health (please indicate in the text box provided)		Bronchiectasis	Type 2 Diabetes, Asthma, Bronchiectasis etc.	83	Male		White â€“ British, Irish, other
Diabetes (Type 1 or 2)														Type 1 diabetes	45	Male		White â€“ British, Irish, other
Diabetes (Type 1 or 2)														Type 1 Diabetes	54	Female		White â€“ British, Irish, other
Diabetes (Type 1 or 2)											I have been diagnosed with a different short or long term health condition not listed above e.g. mental health (please indicate in the text box provided)		Pregnant at the start of lockdown (1st trimester) miscarried 7 weeks ago.	Type 1 diabetes	36	Female		White â€“ British, Irish, other
Diabetes (Type 1 or 2)		Chronic (long-term) respiratory diseases, such as asthma, chronic obstructive pulmonary disease (COPD), emphysema or bronchitis	Chronic heart disease, such as heart failure					A weakened immune system as the result of conditions such as HIV and AIDS, or medicines such as steroid tablets or chemotherapy	Aged 70 years or over		I have been diagnosed with a different short or long term health condition not listed above e.g. mental health (please indicate in the text box provided)		Collapsed trachea	Type 1 diabetes	72	Male		White â€“ British, Irish, other
Diabetes (Type 1 or 2)	A body mass index (BMI) of 40 or above										I have been diagnosed with a different short or long term health condition not listed above e.g. mental health (please indicate in the text box provided)		Super ventricular tachycardia, pulmonary stenosis	Type 1 Diabetes	27	Female		White â€“ British, Irish, other
Diabetes (Type 1 or 2)														Type 1 diabetes	51	Female		White â€“ British, Irish, other
Diabetes (Type 1 or 2)				Chronic kidney disease					Aged 70 years or over		I have been diagnosed with a different short or long term health condition not listed above e.g. mental health (please indicate in the text box provided)		Neutropenia	Type 2 diabetes	73	Female		White â€“ British, Irish, other
Diabetes (Type 1 or 2)														Type 1 diabetic	56	Female		White â€“ British, Irish, other
Diabetes (Type 1 or 2)			Chronic heart disease, such as heart failure						Aged 70 years or over					Type 2 Diabetes - Triple heart bypass 2 years ago after heart attack	70	Male		White â€“ British, Irish, other
Diabetes (Type 1 or 2)		Chronic (long-term) respiratory diseases, such as asthma, chronic obstructive pulmonary disease (COPD), emphysema or bronchitis												Type 1 Diabetes & Sarcoidosis	33	Female		White â€“ British, Irish, other
Diabetes (Type 1 or 2)									Aged 70 years or over					Type 2 diabetes	74	Female		White â€“ British, Irish, other
Diabetes (Type 1 or 2)														Type 2 diabetes	60	Male		White â€“ British, Irish, other
Diabetes (Type 1 or 2)														Type 1 diabetes	52	Female		White â€“ British, Irish, other
Diabetes (Type 1 or 2)														type 1 diabetes	54	Male		White â€“ British, Irish, other
Diabetes (Type 1 or 2)								A weakened immune system as the result of conditions such as HIV and AIDS, or medicines such as steroid tablets or chemotherapy			I have been diagnosed with a different short or long term health condition not listed above e.g. mental health (please indicate in the text box provided)		Recovering from hypersensitivity pneumonitis	Type 1	65	Female		White â€“ British, Irish, other
Diabetes (Type 1 or 2)	A body mass index (BMI) of 40 or above		Chronic heart disease, such as heart failure						Aged 70 years or over			None of these apply to me
Diabetes (Type 1 or 2)														Type 2 Diabetes	50	Female		White â€“ British, Irish, other
Diabetes (Type 1 or 2)	A body mass index (BMI) of 40 or above										I have been diagnosed with a different short or long term health condition not listed above e.g. mental health (please indicate in the text box provided)		High blood pressure, hypothyroidism and fibromyalgia	Type 2 diabetes	53	Female		White â€“ British, Irish, other
Diabetes (Type 1 or 2)			Chronic heart disease, such as heart failure	Chronic kidney disease					Aged 70 years or over					Type 1 diabetes; Stage 3 CKD	75	Male		White â€“ British, Irish, other
Diabetes (Type 1 or 2)									Aged 70 years or over					Type 2 diabetes	78	Male		White â€“ British, Irish, other
Diabetes (Type 1 or 2)														T1 Diabetes	56	Male		White â€“ British, Irish, other
								A weakened immune system as the result of conditions such as HIV and AIDS, or medicines such as steroid tablets or chemotherapy	Aged 70 years or over		I have been diagnosed with a different short or long term health condition not listed above e.g. mental health (please indicate in the text box provided)		Rheumatoid Arthritis / Osteoarthitis	Rheumatoid Arthritis / Osteoarthritis	78yrs 26 /10 / 1941	Female		White â€“ British, Irish, other
												None of these apply to me
Diabetes (Type 1 or 2)									Aged 70 years or over					Type 2 diabetes	77	Female		White â€“ British, Irish, other
Diabetes (Type 1 or 2)									Aged 70 years or over					Type 2 diabetes	85	Male		White â€“ British, Irish, other
Diabetes (Type 1 or 2)														Type 1 diabetes	25	Female		White â€“ British, Irish, other
Diabetes (Type 1 or 2)														Type 1 diabetes	58	Male		White â€“ British, Irish, other
Diabetes (Type 1 or 2)									Aged 70 years or over					type 2 diabetes	74	Male		White â€“ British, Irish, other
Diabetes (Type 1 or 2)	A body mass index (BMI) of 40 or above	Chronic (long-term) respiratory diseases, such as asthma, chronic obstructive pulmonary disease (COPD), emphysema or bronchitis		Chronic kidney disease										Type 2 diabetes and chronic Kidney Disease. My Kidneys are functioning at 60%	54	Female		Other ethnic groups	Black American
Diabetes (Type 1 or 2)														Type 2 diabetes	65	Male		White â€“ British, Irish, other
Diabetes (Type 1 or 2)											I have been diagnosed with a different short or long term health condition not listed above e.g. mental health (please indicate in the text box provided)		Hypothyroidism	Type 1 diabetes	39	Male		White â€“ British, Irish, other
Diabetes (Type 1 or 2)		Chronic (long-term) respiratory diseases, such as asthma, chronic obstructive pulmonary disease (COPD), emphysema or bronchitis												Type 1 Diabetes	59	Male		White â€“ British, Irish, other
Diabetes (Type 1 or 2)									Aged 70 years or over		I have been diagnosed with a different short or long term health condition not listed above e.g. mental health (please indicate in the text box provided)		Rheumatoid arthritis	Type 2 diabetes	76 years	Male		White â€“ British, Irish, other
Diabetes (Type 1 or 2)														Type 1 diabetes	29	Male		White â€“ British, Irish, other
Diabetes (Type 1 or 2)									Aged 70 years or over					Type 1 diabetes	73	Female		White â€“ British, Irish, other
Diabetes (Type 1 or 2)	A body mass index (BMI) of 40 or above				Chronic liver disease, such as hepatitis						I have been diagnosed with a different short or long term health condition not listed above e.g. mental health (please indicate in the text box provided)		I have had 2 organs removed (pancreas and gall bladder). I have inoperable neuroendocrine cancer of the liver	Diabetes, on going cancer treatment	56	Male		White â€“ British, Irish, other
Diabetes (Type 1 or 2)											I have been diagnosed with a different short or long term health condition not listed above e.g. mental health (please indicate in the text box provided)		Psoriatic arthritis	Type 1 diabetes	41	Female		White â€“ British, Irish, other
Diabetes (Type 1 or 2)											I have been diagnosed with a different short or long term health condition not listed above e.g. mental health (please indicate in the text box provided)		Chronic Fatigue Syndrome	Type 2 Diabetes	60	Female		White â€“ British, Irish, other
Diabetes (Type 1 or 2)														Type one diabetes	52	Female		White â€“ British, Irish, other
Diabetes (Type 1 or 2)		Chronic (long-term) respiratory diseases, such as asthma, chronic obstructive pulmonary disease (COPD), emphysema or bronchitis							Aged 70 years or over					Type 1 Diabetes, Asthma,	79	Female		White â€“ British, Irish, other
Diabetes (Type 1 or 2)									Aged 70 years or over					Type 2 diabetes	72	Male		White â€“ British, Irish, other
								A weakened immune system as the result of conditions such as HIV and AIDS, or medicines such as steroid tablets or chemotherapy						Chronic psoriasis	56	Female		White â€“ British, Irish, other
Diabetes (Type 1 or 2)		Chronic (long-term) respiratory diseases, such as asthma, chronic obstructive pulmonary disease (COPD), emphysema or bronchitis												Type 2	44	Male		White â€“ British, Irish, other
				Chronic kidney disease				A weakened immune system as the result of conditions such as HIV and AIDS, or medicines such as steroid tablets or chemotherapy						Kidney transplant	33	Male		White â€“ British, Irish, other
											I have been diagnosed with a different short or long term health condition not listed above e.g. mental health (please indicate in the text box provided)		Renal transplant	Renal transplant	34	Male		White â€“ British, Irish, other
Diabetes (Type 1 or 2)														Type 1 Diabetes, 45yrs	56	Female		White â€“ British, Irish, other
Diabetes (Type 1 or 2)														Type 1 diabetes	55	Male		Black/Black British â€“ Caribbean, African, other
Diabetes (Type 1 or 2)											I have been diagnosed with a different short or long term health condition not listed above e.g. mental health (please indicate in the text box provided)		Crohn s	Type 2 diabetes	54	Female		White â€“ British, Irish, other
Diabetes (Type 1 or 2)								A weakened immune system as the result of conditions such as HIV and AIDS, or medicines such as steroid tablets or chemotherapy			I have been diagnosed with a different short or long term health condition not listed above e.g. mental health (please indicate in the text box provided)		Crohns Disease	Type 2 diabetes, Crohns Disease	69	Female		White â€“ British, Irish, other
Diabetes (Type 1 or 2)														Type 1 diabetes	35	Female		White â€“ British, Irish, other
Diabetes (Type 1 or 2)										Pregnant	I have been diagnosed with a different short or long term health condition not listed above e.g. mental health (please indicate in the text box provided)		Anxiety and depression	Diabetes	39	Female		Asian/Asian British â€“ Indian, Pakistani, Bangladeshi, other
Diabetes (Type 1 or 2)														Type 2 diabetes	62	Female		White â€“ British, Irish, other
Diabetes (Type 1 or 2)											I have been diagnosed with a different short or long term health condition not listed above e.g. mental health (please indicate in the text box provided)		Hypothyroidism, depression	Type 1 diabetes	30	Female		White â€“ British, Irish, other
Diabetes (Type 1 or 2)	A body mass index (BMI) of 40 or above													type 2 diabetes	44	Male		White â€“ British, Irish, other
Diabetes (Type 1 or 2)														Diabetes 2	56	Male		White â€“ British, Irish, other
Diabetes (Type 1 or 2)											I have been diagnosed with a different short or long term health condition not listed above e.g. mental health (please indicate in the text box provided)		High blood pressure, depression	Type 1 diabetes	64	Male		White â€“ British, Irish, other
Diabetes (Type 1 or 2)														Type 2 diabetes	67	Male		White â€“ British, Irish, other
Diabetes (Type 1 or 2)											I have been diagnosed with a different short or long term health condition not listed above e.g. mental health (please indicate in the text box provided)		thyroid	Type 1 diabetic	47	Female		White â€“ British, Irish, other
Diabetes (Type 1 or 2)														Type 1 Diabetes	61	Female		White â€“ British, Irish, other
Diabetes (Type 1 or 2)														Type 2 diabetes	60	Male		White â€“ British, Irish, other
Diabetes (Type 1 or 2)					Chronic liver disease, such as hepatitis						I have been diagnosed with a different short or long term health condition not listed above e.g. mental health (please indicate in the text box provided)		High blood pressure.	Type 2 diabetes	53	Female		White â€“ British, Irish, other
Diabetes (Type 1 or 2)									Aged 70 years or over		I have been diagnosed with a different short or long term health condition not listed above e.g. mental health (please indicate in the text box provided)		Coeliac Disease	Type 1 Diabetes	70 yrs 10 months	Male		White â€“ British, Irish, other
Diabetes (Type 1 or 2)														Type 2 Diabetes	56	Female		White â€“ British, Irish, other
		Chronic (long-term) respiratory diseases, such as asthma, chronic obstructive pulmonary disease (COPD), emphysema or bronchitis												Asthma (moderate - severe)	30	Female		White â€“ British, Irish, other
Diabetes (Type 1 or 2)														Type 1 Diabetes	24	Male		White â€“ British, Irish, other
Diabetes (Type 1 or 2)											I have been diagnosed with a different short or long term health condition not listed above e.g. mental health (please indicate in the text box provided)		Hypertension	Type 2 Diabetes	58	Male		White â€“ British, Irish, other
												None of these apply to me
Diabetes (Type 1 or 2)	A body mass index (BMI) of 40 or above													Type 2 diabetes	63	Female		White â€“ British, Irish, other
Diabetes (Type 1 or 2)														Type 1 Diabetes	60	Male		White â€“ British, Irish, other
Diabetes (Type 1 or 2)														Type 1 diabetes	50	Male		White â€“ British, Irish, other
Diabetes (Type 1 or 2)									Aged 70 years or over					Type 1 diabetes for 59 years	70	Female		White â€“ British, Irish, other
Diabetes (Type 1 or 2)									Aged 70 years or over					type 2 diabetes	70	Female		White â€“ British, Irish, other
Diabetes (Type 1 or 2)														Type 1 diabetes	34	Female		White â€“ British, Irish, other
Diabetes (Type 1 or 2)														Type 1 diabetes	58	Male		White â€“ British, Irish, other
Diabetes (Type 1 or 2)														Type 1 diabetes	51	Female		White â€“ British, Irish, other
Diabetes (Type 1 or 2)			Chronic heart disease, such as heart failure											type 1 diabetes, hypothyroid, heart murmer, fibromyalgea	50	Female		White â€“ British, Irish, other
Diabetes (Type 1 or 2)								A weakened immune system as the result of conditions such as HIV and AIDS, or medicines such as steroid tablets or chemotherapy						Type 2 Diabetes and also had chemotherapy for breast cancer in 1999	59	Female		White â€“ British, Irish, other
Diabetes (Type 1 or 2)									Aged 70 years or over					Type Diabetes	77	Male		White â€“ British, Irish, other
Diabetes (Type 1 or 2)									Aged 70 years or over					Type 2 Diabetes	82	Male		White â€“ British, Irish, other
Diabetes (Type 1 or 2)		Chronic (long-term) respiratory diseases, such as asthma, chronic obstructive pulmonary disease (COPD), emphysema or bronchitis							Aged 70 years or over					Asthma Diabetes type 2	77	Female		Asian/Asian British â€“ Indian, Pakistani, Bangladeshi, other
Diabetes (Type 1 or 2)											I have been diagnosed with a different short or long term health condition not listed above e.g. mental health (please indicate in the text box provided)		Hypertension	Type 2 diabetes	57	Male		White â€“ British, Irish, other
Diabetes (Type 1 or 2)									Aged 70 years or over					Type 1 diabetes	72	Female		White â€“ British, Irish, other
Diabetes (Type 1 or 2)									Aged 70 years or over					Type 1 diabetes	70	Male		White â€“ British, Irish, other
Diabetes (Type 1 or 2)	A body mass index (BMI) of 40 or above													Type 1 Diabetes	67	Male		White â€“ British, Irish, other
Diabetes (Type 1 or 2)									Aged 70 years or over		I have been diagnosed with a different short or long term health condition not listed above e.g. mental health (please indicate in the text box provided)		severe vitamin B12 deficiency	Type 1 diabetes	73	Male		White â€“ British, Irish, other
Diabetes (Type 1 or 2)		Chronic (long-term) respiratory diseases, such as asthma, chronic obstructive pulmonary disease (COPD), emphysema or bronchitis						A weakened immune system as the result of conditions such as HIV and AIDS, or medicines such as steroid tablets or chemotherapy			I have been diagnosed with a different short or long term health condition not listed above e.g. mental health (please indicate in the text box provided)		Rheumatoid arthritis, sleep apnoea, osteoporosis	Diabetes type 1, rheumatoid arthritis, osteoporosis, asthma and sleep apnoea	64	Female		White â€“ British, Irish, other
Diabetes (Type 1 or 2)				Chronic kidney disease				A weakened immune system as the result of conditions such as HIV and AIDS, or medicines such as steroid tablets or chemotherapy			I have been diagnosed with a different short or long term health condition not listed above e.g. mental health (please indicate in the text box provided)		Polycythemia	Diabetes type 2. Chronic kidney stage 3 nearly 4	64	Male		White â€“ British, Irish, other
Diabetes (Type 1 or 2)		Chronic (long-term) respiratory diseases, such as asthma, chronic obstructive pulmonary disease (COPD), emphysema or bronchitis												Type 1 diabetic	63	Male		White â€“ British, Irish, other
Diabetes (Type 1 or 2)														Type 1 Diabetic	36	Male		White â€“ British, Irish, other
Diabetes (Type 1 or 2)		Chronic (long-term) respiratory diseases, such as asthma, chronic obstructive pulmonary disease (COPD), emphysema or bronchitis												Type 1 Diabetes and Asthma	49	Female		White â€“ British, Irish, other
				Chronic kidney disease					Aged 70 years or over					CKD stage 5	70	Female		White â€“ British, Irish, other
Diabetes (Type 1 or 2)														Type 2 diabetes	66	Female		White â€“ British, Irish, other
Diabetes (Type 1 or 2)		Chronic (long-term) respiratory diseases, such as asthma, chronic obstructive pulmonary disease (COPD), emphysema or bronchitis												Type 1 diabetes	26	Female		White â€“ British, Irish, other
Diabetes (Type 1 or 2)											I have been diagnosed with a different short or long term health condition not listed above e.g. mental health (please indicate in the text box provided)		Mental health, over Weight, chronic pain	Type 2	49	Female		White â€“ British, Irish, other
Diabetes (Type 1 or 2)											I have been diagnosed with a different short or long term health condition not listed above e.g. mental health (please indicate in the text box provided)		Under active thyroid	Type 1 diabetes	47	Female		White â€“ British, Irish, other
Diabetes (Type 1 or 2)	A body mass index (BMI) of 40 or above	Chronic (long-term) respiratory diseases, such as asthma, chronic obstructive pulmonary disease (COPD), emphysema or bronchitis												Type 2 diabetes and asthma	52	Female		White â€“ British, Irish, other
Diabetes (Type 1 or 2)														Type 2 diabetes	42	Male		White â€“ British, Irish, other
Diabetes (Type 1 or 2)	A body mass index (BMI) of 40 or above		Chronic heart disease, such as heart failure											Type 2 Diabetes	63	Male		White â€“ British, Irish, other
Diabetes (Type 1 or 2)	A body mass index (BMI) of 40 or above													Type 1 diabetes	17	Female		White â€“ British, Irish, other
Diabetes (Type 1 or 2)									Aged 70 years or over		I have been diagnosed with a different short or long term health condition not listed above e.g. mental health (please indicate in the text box provided)		Psoaritic Arthropy	Diabetic 2	80	Male		White â€“ British, Irish, other
Diabetes (Type 1 or 2)											I have been diagnosed with a different short or long term health condition not listed above e.g. mental health (please indicate in the text box provided)		Anxiety	Type 2 diabetes	50	Female		White â€“ British, Irish, other
Diabetes (Type 1 or 2)	A body mass index (BMI) of 40 or above														46	Female		White â€“ British, Irish, other
Diabetes (Type 1 or 2)														type 1 diabetes	31	Male		White â€“ British, Irish, other
Diabetes (Type 1 or 2)				Chronic kidney disease										T2 Diabetes and CKD stage 3	69	Male		White â€“ British, Irish, other
Diabetes (Type 1 or 2)														Type 1 diabetes	52	Female		White â€“ British, Irish, other
Diabetes (Type 1 or 2)														Type 2 Diabetes	72	Female		White â€“ British, Irish, other
Diabetes (Type 1 or 2)	A body mass index (BMI) of 40 or above		Chronic heart disease, such as heart failure						Aged 70 years or over		I have been diagnosed with a different short or long term health condition not listed above e.g. mental health (please indicate in the text box provided)		kidney problems but not chronic	type 2 diabetes	76	Male		White â€“ British, Irish, other
			Chronic heart disease, such as heart failure			Chronic neurological conditions, such as Parkinsonâ€™s disease, motor neurone disease, multiple sclerosis (MS), a learning disability or cerebral palsy			Aged 70 years or over		I have been diagnosed with a different short or long term health condition not listed above e.g. mental health (please indicate in the text box provided)		Atrial fibrilation	I do not kno w wh y I have been clas.sified as "Extremely vulnerable"... three `````````````````weeks ago I had from the NHS an SMS m essage on my mobile to that e ffect but as yet no confirmatory letter	85	Male		White â€“ British, Irish, other
Diabetes (Type 1 or 2)											I have been diagnosed with a different short or long term health condition not listed above e.g. mental health (please indicate in the text box provided)		Epilepsy	Type 1 diabetes and Epilepsy	29	Male		White â€“ British, Irish, other
Diabetes (Type 1 or 2)									Aged 70 years or over					Type 2 diabetes	77	Male		White â€“ British, Irish, other
Diabetes (Type 1 or 2)					Chronic liver disease, such as hepatitis									Diabetes and cirrhosis of the liver	55	Male		White â€“ British, Irish, other
Diabetes (Type 1 or 2)														Type 2 diabetes	67	Male		White â€“ British, Irish, other
Diabetes (Type 1 or 2)		Chronic (long-term) respiratory diseases, such as asthma, chronic obstructive pulmonary disease (COPD), emphysema or bronchitis									I have been diagnosed with a different short or long term health condition not listed above e.g. mental health (please indicate in the text box provided)		Gastroparisis	Type 1 diabetes	32	Other	Trans female to male	White â€“ British, Irish, other
Diabetes (Type 1 or 2)														Type 1 diabetes	53	Male		White â€“ British, Irish, other
Diabetes (Type 1 or 2)								A weakened immune system as the result of conditions such as HIV and AIDS, or medicines such as steroid tablets or chemotherapy	Aged 70 years or over					Type 1 Diabetes	72	Male		White â€“ British, Irish, other
Diabetes (Type 1 or 2)											I have been diagnosed with a different short or long term health condition not listed above e.g. mental health (please indicate in the text box provided)		Stiff Person Syndrome	Type 1 diabetes	58	Male		White â€“ British, Irish, other
Diabetes (Type 1 or 2)														Type 1 diabetes	36	Female		White â€“ British, Irish, other
												None of these apply to me
Diabetes (Type 1 or 2)			Chronic heart disease, such as heart failure						Aged 70 years or over					Type 2 Diabetes	75yrs 7mnths.	Female		White â€“ British, Irish, other
Diabetes (Type 1 or 2)														Type 1 diabetes	37	Male		White â€“ British, Irish, other
Diabetes (Type 1 or 2)											I have been diagnosed with a different short or long term health condition not listed above e.g. mental health (please indicate in the text box provided)		Chronic pancreatitis	Type 2 diabetes	50	Female		White â€“ British, Irish, other
Diabetes (Type 1 or 2)														Type 2 diabetes	66	Female		White â€“ British, Irish, other
Diabetes (Type 1 or 2)	A body mass index (BMI) of 40 or above													Type 2 diabetes	61	Female		White â€“ British, Irish, other
Diabetes (Type 1 or 2)												None of these apply to me
Diabetes (Type 1 or 2)		Chronic (long-term) respiratory diseases, such as asthma, chronic obstructive pulmonary disease (COPD), emphysema or bronchitis							Aged 70 years or over					Type 1 Diabetes	73	Male		White â€“ British, Irish, other
Diabetes (Type 1 or 2)														Type 2 Diabetes	67	Male		Mixed race â€“ other
Diabetes (Type 1 or 2)	A body mass index (BMI) of 40 or above										I have been diagnosed with a different short or long term health condition not listed above e.g. mental health (please indicate in the text box provided)		Depression	T2DM	66	Female		White â€“ British, Irish, other
Diabetes (Type 1 or 2)														Type 1 diabetes	36	Female		White â€“ British, Irish, other
Diabetes (Type 1 or 2)								A weakened immune system as the result of conditions such as HIV and AIDS, or medicines such as steroid tablets or chemotherapy						Type 1 diabetes, recovering from bowel cancer and chemotherapy in 2018	58	Male		White â€“ British, Irish, other
Diabetes (Type 1 or 2)														Type 1 diabetes	61	Male		White â€“ British, Irish, other
Diabetes (Type 1 or 2)									Aged 70 years or over					Type 1 Diabetes	71	Male		White â€“ British, Irish, other
Diabetes (Type 1 or 2)									Aged 70 years or over		I have been diagnosed with a different short or long term health condition not listed above e.g. mental health (please indicate in the text box provided)		Myalgia	Type 2 diabetes	74	Male		White â€“ British, Irish, other
Diabetes (Type 1 or 2)														Type 1 diabetes	55	Male		White â€“ British, Irish, other
Diabetes (Type 1 or 2)														Type 2 diabetes	51	Female		White â€“ British, Irish, other
Diabetes (Type 1 or 2)														Type 2 diabetes	58	Female		White â€“ British, Irish, other
Diabetes (Type 1 or 2)														Type 1 diabetes	28	Female		White â€“ British, Irish, other
Diabetes (Type 1 or 2)	A body mass index (BMI) of 40 or above							A weakened immune system as the result of conditions such as HIV and AIDS, or medicines such as steroid tablets or chemotherapy			I have been diagnosed with a different short or long term health condition not listed above e.g. mental health (please indicate in the text box provided)		A/S	Type 2 Diabetes, A/S, Bladder Cancer	67	Male		White â€“ British, Irish, other
Diabetes (Type 1 or 2)									Aged 70 years or over		I have been diagnosed with a different short or long term health condition not listed above e.g. mental health (please indicate in the text box provided)		crohnes disease	type 2	72	Male		White â€“ British, Irish, other
Diabetes (Type 1 or 2)											I have been diagnosed with a different short or long term health condition not listed above e.g. mental health (please indicate in the text box provided)		Chronic anxiety and clinical depression	Type 2 diabetes	58	Male		White â€“ British, Irish, other
Diabetes (Type 1 or 2)									Aged 70 years or over					Type 2 diabetes, high blood pressure	70	Male		White â€“ British, Irish, other
Diabetes (Type 1 or 2)														Type 1 diabetes	54	Female		White â€“ British, Irish, other
Diabetes (Type 1 or 2)														Type 1 Diabetes	64	Male		White â€“ British, Irish, other
Diabetes (Type 1 or 2)											I have been diagnosed with a different short or long term health condition not listed above e.g. mental health (please indicate in the text box provided)		blood chemistry (shortages of elements)	Diabetes Type 2	66	Male		White â€“ British, Irish, other
Diabetes (Type 1 or 2)														Type 1 diabetes	56	Female		White â€“ British, Irish, other
Diabetes (Type 1 or 2)														Type 1 diabetes	56	Female		White â€“ British, Irish, other
Diabetes (Type 1 or 2)									Aged 70 years or over					Diabetes type2	72	Male		White â€“ British, Irish, other
Diabetes (Type 1 or 2)														Type 1 diabetes	48	Female		White â€“ British, Irish, other
Diabetes (Type 1 or 2)														Type 1 Diabetes	40	Male		White â€“ British, Irish, other
Diabetes (Type 1 or 2)														Type 2 Diabetes	59	Female		White â€“ British, Irish, other
Diabetes (Type 1 or 2)														Type 1 diabetes	47	Female		White â€“ British, Irish, other
Diabetes (Type 1 or 2)											I have been diagnosed with a different short or long term health condition not listed above e.g. mental health (please indicate in the text box provided)		AF	Type 2 Diabetes	62	Male		White â€“ British, Irish, other
Diabetes (Type 1 or 2)														Type 1 diabetes	59	Female		White â€“ British, Irish, other
Diabetes (Type 1 or 2)														Type 1 diabetes	38	Female		White â€“ British, Irish, other
Diabetes (Type 1 or 2)					Chronic liver disease, such as hepatitis									Type 2 Diabetes	65	Male		White â€“ British, Irish, other
Diabetes (Type 1 or 2)														Type w diabetes	51	Female		Asian/Asian British â€“ Indian, Pakistani, Bangladeshi, other
Diabetes (Type 1 or 2)														Type 1 Diabetes	67	Female		White â€“ British, Irish, other
Diabetes (Type 1 or 2)														Type 2 Diabetes	63	Female		White â€“ British, Irish, other
Diabetes (Type 1 or 2)														Type 2 diabetic	54	Female		White â€“ British, Irish, other
Diabetes (Type 1 or 2)			Chronic heart disease, such as heart failure	Chronic kidney disease										Type 1 Diabetes, CKD stage 3, chronic heart disease - heart failure	63 yrs	Female		White â€“ British, Irish, other
Diabetes (Type 1 or 2)														Type 1 diabetes	52	Female		White â€“ British, Irish, other
Diabetes (Type 1 or 2)											I have been diagnosed with a different short or long term health condition not listed above e.g. mental health (please indicate in the text box provided)		Hypertension, gout, B12 deficiency.	Type 2 diabetes	57	Male		White â€“ British, Irish, other
Diabetes (Type 1 or 2)														Type 2 Diabetes	67	Male		White â€“ British, Irish, other
Diabetes (Type 1 or 2)											I have been diagnosed with a different short or long term health condition not listed above e.g. mental health (please indicate in the text box provided)			Type One Diabetes	21	Female		White â€“ British, Irish, other
Diabetes (Type 1 or 2)														Type 2 diabetes	62	Male		White â€“ British, Irish, other
Diabetes (Type 1 or 2)		Chronic (long-term) respiratory diseases, such as asthma, chronic obstructive pulmonary disease (COPD), emphysema or bronchitis												Type 2 diabetes and (late onset) Asthma	67	Male		White â€“ British, Irish, other
Diabetes (Type 1 or 2)														Type 1 diabetes	69	Male		White â€“ British, Irish, other
		Chronic (long-term) respiratory diseases, such as asthma, chronic obstructive pulmonary disease (COPD), emphysema or bronchitis	Chronic heart disease, such as heart failure											Atrial septal defect with heart failure and asthma	45	Female		White â€“ British, Irish, other
Diabetes (Type 1 or 2)														Type 1 diabetes 40 years	57	Female		Other ethnic groups	European/Arab
Diabetes (Type 1 or 2)														Type 2 Diabetes	59	Female		White â€“ British, Irish, other
Diabetes (Type 1 or 2)														Type 1 Diabetes	58	Female		White â€“ British, Irish, other
Diabetes (Type 1 or 2)									Aged 70 years or over					Type 2Diabetes	75	Female		White â€“ British, Irish, other
Diabetes (Type 1 or 2)	A body mass index (BMI) of 40 or above										I have been diagnosed with a different short or long term health condition not listed above e.g. mental health (please indicate in the text box provided)		Aspergers and anxiety	Type 2 Diabetes using MDI and BMI over 40	32	Female		White â€“ British, Irish, other
Diabetes (Type 1 or 2)														Type 1 Diabetes	13	Female		Chinese/Chinese British
Diabetes (Type 1 or 2)														Type 1 diabetes	47	Female		White â€“ British, Irish, other
Diabetes (Type 1 or 2)											I have been diagnosed with a different short or long term health condition not listed above e.g. mental health (please indicate in the text box provided)		Fibromyalgia	Type 2 diabetes	65	Female		White â€“ British, Irish, other
Diabetes (Type 1 or 2)		Chronic (long-term) respiratory diseases, such as asthma, chronic obstructive pulmonary disease (COPD), emphysema or bronchitis	Chronic heart disease, such as heart failure						Aged 70 years or over					Type 2 on insulin. Emphysea/COPD Ischemic Heart disease in AF & heart Failiure	74	Male		White â€“ British, Irish, other
Diabetes (Type 1 or 2)									Aged 70 years or over					Type 1 Diabetes	73	Male		White â€“ British, Irish, other
Diabetes (Type 1 or 2)			Chronic heart disease, such as heart failure						Aged 70 years or over		I have been diagnosed with a different short or long term health condition not listed above e.g. mental health (please indicate in the text box provided)		Aortic stenosis, Left Bundle Branch block	Type 2	78	Male		White â€“ British, Irish, other
Diabetes (Type 1 or 2)									Aged 70 years or over					Type 1 diabetes	76	Male		White â€“ British, Irish, other
Diabetes (Type 1 or 2)														Type 2 diabetes	60	Male		White â€“ British, Irish, other
Diabetes (Type 1 or 2)		Chronic (long-term) respiratory diseases, such as asthma, chronic obstructive pulmonary disease (COPD), emphysema or bronchitis						A weakened immune system as the result of conditions such as HIV and AIDS, or medicines such as steroid tablets or chemotherapy			I have been diagnosed with a different short or long term health condition not listed above e.g. mental health (please indicate in the text box provided)		Sarcoidosis	Type 2 Diabetes, Respiratory Condition, Auto immune Disease: Sarcodosis	65	Female		Mixed race â€“ other
Diabetes (Type 1 or 2)	A body mass index (BMI) of 40 or above										I have been diagnosed with a different short or long term health condition not listed above e.g. mental health (please indicate in the text box provided)		fibromyalgia	type 1 diabetes	53	Female		White â€“ British, Irish, other
Diabetes (Type 1 or 2)									Aged 70 years or over					Type 1 Diabetes	76	Female		White â€“ British, Irish, other
Diabetes (Type 1 or 2)														Type 1 diabetes	38	Female		White â€“ British, Irish, other
Diabetes (Type 1 or 2)	A body mass index (BMI) of 40 or above													type 2	61	Male		White â€“ British, Irish, other
Diabetes (Type 1 or 2)	A body mass index (BMI) of 40 or above										I have been diagnosed with a different short or long term health condition not listed above e.g. mental health (please indicate in the text box provided)		Depression and anxiety,neropathy	True 2	65	Female		White â€“ British, Irish, other
Diabetes (Type 1 or 2)		Chronic (long-term) respiratory diseases, such as asthma, chronic obstructive pulmonary disease (COPD), emphysema or bronchitis							Aged 70 years or over		I have been diagnosed with a different short or long term health condition not listed above e.g. mental health (please indicate in the text box provided)		Atrial fibrulation	Type 1 Diabetes	70	Male		White â€“ British, Irish, other
Diabetes (Type 1 or 2)				Chronic kidney disease				A weakened immune system as the result of conditions such as HIV and AIDS, or medicines such as steroid tablets or chemotherapy			I have been diagnosed with a different short or long term health condition not listed above e.g. mental health (please indicate in the text box provided)		throat cancer	kidney transplant, diabetes	66	Female		White â€“ British, Irish, other
Diabetes (Type 1 or 2)														Type 2 diabetes	57	Female		White â€“ British, Irish, other
Diabetes (Type 1 or 2)														Type 2 diabetes	60	Female		White â€“ British, Irish, other
Diabetes (Type 1 or 2)		Chronic (long-term) respiratory diseases, such as asthma, chronic obstructive pulmonary disease (COPD), emphysema or bronchitis									I have been diagnosed with a different short or long term health condition not listed above e.g. mental health (please indicate in the text box provided)		Depression, pernicious anaemia		55	Male		White â€“ British, Irish, other
				Chronic kidney disease										Kidney Transplant	58	Male		White â€“ British, Irish, other
		Chronic (long-term) respiratory diseases, such as asthma, chronic obstructive pulmonary disease (COPD), emphysema or bronchitis							Aged 70 years or over		I have been diagnosed with a different short or long term health condition not listed above e.g. mental health (please indicate in the text box provided)		Laryngectomee- neck breather due to cancer		76	Female		White â€“ British, Irish, other
Diabetes (Type 1 or 2)									Aged 70 years or over					Type 2 DM	73	Female		White â€“ British, Irish, other
Diabetes (Type 1 or 2)											I have been diagnosed with a different short or long term health condition not listed above e.g. mental health (please indicate in the text box provided)		Coeliac	Type 1 diabetes	26	Female		Asian/Asian British â€“ Indian, Pakistani, Bangladeshi, other
Diabetes (Type 1 or 2)	A body mass index (BMI) of 40 or above				Chronic liver disease, such as hepatitis	Chronic neurological conditions, such as Parkinsonâ€™s disease, motor neurone disease, multiple sclerosis (MS), a learning disability or cerebral palsy	Problems with your spleen â€“ for example, sickle cell disease or if you have had your spleen removed				I have been diagnosed with a different short or long term health condition not listed above e.g. mental health (please indicate in the text box provided)		Autism, dyspraxia, depression	Type 2 diabetes	38	Male		White â€“ British, Irish, other
Diabetes (Type 1 or 2)											I have been diagnosed with a different short or long term health condition not listed above e.g. mental health (please indicate in the text box provided)		Hyperthyroidism	Type 1 Diabetes	54	Female		White â€“ British, Irish, other
Diabetes (Type 1 or 2)											I have been diagnosed with a different short or long term health condition not listed above e.g. mental health (please indicate in the text box provided)		Raised cholestrol and acid reflux	Type 2	61	Male		White â€“ British, Irish, other
Diabetes (Type 1 or 2)	A body mass index (BMI) of 40 or above	Chronic (long-term) respiratory diseases, such as asthma, chronic obstructive pulmonary disease (COPD), emphysema or bronchitis							Aged 70 years or over					Type 2 diabetes, Asthmatic, AF, heart failure	75	Female		White â€“ British, Irish, other
Diabetes (Type 1 or 2)														Type 2 diabetes	54	Male		Black/Black British â€“ Caribbean, African, other
Diabetes (Type 1 or 2)														Type 1 diabetes	48	Male		White â€“ British, Irish, other
		Chronic (long-term) respiratory diseases, such as asthma, chronic obstructive pulmonary disease (COPD), emphysema or bronchitis												Asthma	61	Female		White â€“ British, Irish, other
Diabetes (Type 1 or 2)														Type 1 Diabetes	59	Male		White â€“ British, Irish, other
				Chronic kidney disease										CKD stage 3B	53	Male		White â€“ British, Irish, other
Diabetes (Type 1 or 2)									Aged 70 years or over		I have been diagnosed with a different short or long term health condition not listed above e.g. mental health (please indicate in the text box provided)		Glaucoma	Type one diabetes	77	Male		White â€“ British, Irish, other
Diabetes (Type 1 or 2)														Type 2 Diabetes	52	Female		White â€“ British, Irish, other
		Chronic (long-term) respiratory diseases, such as asthma, chronic obstructive pulmonary disease (COPD), emphysema or bronchitis	Chronic heart disease, such as heart failure				Problems with your spleen â€“ for example, sickle cell disease or if you have had your spleen removed		Aged 70 years or over					splenectomy plus others as indicated in previous question	70	Male		White â€“ British, Irish, other
Diabetes (Type 1 or 2)											I have been diagnosed with a different short or long term health condition not listed above e.g. mental health (please indicate in the text box provided)	None of these apply to me
Diabetes (Type 1 or 2)														Diabetes ?type 2	48	Female		White â€“ British, Irish, other
Diabetes (Type 1 or 2)														Type 1 diabetes	46	Female		White â€“ British, Irish, other
Diabetes (Type 1 or 2)														Type 1 Diabetes	46	Female		White â€“ British, Irish, other
				Chronic kidney disease				A weakened immune system as the result of conditions such as HIV and AIDS, or medicines such as steroid tablets or chemotherapy						Kidney Transplant	49	Female		White â€“ British, Irish, other
Diabetes (Type 1 or 2)								A weakened immune system as the result of conditions such as HIV and AIDS, or medicines such as steroid tablets or chemotherapy						Type 2 diabetes and previous presentation of Non Hodgekinson Lymphoma (chemotherapy 2016)	58	Male		White â€“ British, Irish, other
Diabetes (Type 1 or 2)														Type 1 Diabetes	33	Male		White â€“ British, Irish, other
Diabetes (Type 1 or 2)														Type 2 diabetes	59	Male		White â€“ British, Irish, other
Diabetes (Type 1 or 2)									Aged 70 years or over					Type 1 Diabetes	71	Male		White â€“ British, Irish, other
Diabetes (Type 1 or 2)			Chronic heart disease, such as heart failure						Aged 70 years or over					Type 2 idd	80	Male		White â€“ British, Irish, other
		Chronic (long-term) respiratory diseases, such as asthma, chronic obstructive pulmonary disease (COPD), emphysema or bronchitis	Chronic heart disease, such as heart failure								I have been diagnosed with a different short or long term health condition not listed above e.g. mental health (please indicate in the text box provided)
Diabetes (Type 1 or 2)														type 1 diabetes	46	Female		White â€“ British, Irish, other
Diabetes (Type 1 or 2)														Type 1 diabetes	48	Female		White â€“ British, Irish, other
Diabetes (Type 1 or 2)														Type 1 diabetes	40	Female		White â€“ British, Irish, other
Diabetes (Type 1 or 2)														Type 1 diabetes	48	Male		White â€“ British, Irish, other
Diabetes (Type 1 or 2)									Aged 70 years or over					Type 2 diabetes	73	Female		White â€“ British, Irish, other
Diabetes (Type 1 or 2)						Chronic neurological conditions, such as Parkinsonâ€™s disease, motor neurone disease, multiple sclerosis (MS), a learning disability or cerebral palsy					I have been diagnosed with a different short or long term health condition not listed above e.g. mental health (please indicate in the text box provided)		Hypertension	Type 1	60	Male		White â€“ British, Irish, other
Diabetes (Type 1 or 2)					Chronic liver disease, such as hepatitis						I have been diagnosed with a different short or long term health condition not listed above e.g. mental health (please indicate in the text box provided)		Depression, anxiety	Type 1 diabetes, liver cirrhosis	46	Female		White â€“ British, Irish, other
Diabetes (Type 1 or 2)														Type 1 diabetes	34	Female		White â€“ British, Irish, other
				Chronic kidney disease										Chronic Kidney disease stage 3b	52	Female		White â€“ British, Irish, other
Diabetes (Type 1 or 2)														Type 1 diabetes	55	Male		White â€“ British, Irish, other
Diabetes (Type 1 or 2)														Type 1 Diabetes	48	Male		White â€“ British, Irish, other
Diabetes (Type 1 or 2)														Type One Diabetic	47	Female		White â€“ British, Irish, other
Diabetes (Type 1 or 2)		Chronic (long-term) respiratory diseases, such as asthma, chronic obstructive pulmonary disease (COPD), emphysema or bronchitis												Type 1 diabetes and asthma	30	Female		White â€“ British, Irish, other
Diabetes (Type 1 or 2)														Type 1 Diabetees	61	Female		White â€“ British, Irish, other
				Chronic kidney disease										Organ transplant recipient kidney and pancreas	44	Female		White â€“ British, Irish, other
Diabetes (Type 1 or 2)		Chronic (long-term) respiratory diseases, such as asthma, chronic obstructive pulmonary disease (COPD), emphysema or bronchitis												Type 1 Diabetes, COPD	66	Male		White â€“ British, Irish, other
				Chronic kidney disease										Chronic kidney disease stage 5	56	Female		White â€“ British, Irish, other
Diabetes (Type 1 or 2)														Type 1 diabetes	27	Female		White â€“ British, Irish, other
				Chronic kidney disease				A weakened immune system as the result of conditions such as HIV and AIDS, or medicines such as steroid tablets or chemotherapy						Chronic Kidney Disease stage 4	56	Female		White â€“ British, Irish, other
					Chronic liver disease, such as hepatitis						I have been diagnosed with a different short or long term health condition not listed above e.g. mental health (please indicate in the text box provided)		AIH	Autoimmune hepatitis	66	Female		White â€“ British, Irish, other
Diabetes (Type 1 or 2)	A body mass index (BMI) of 40 or above													Type 1 diabetic	24	Female		White â€“ British, Irish, other
Diabetes (Type 1 or 2)	A body mass index (BMI) of 40 or above													Type 2 Diabetes	58years	Female		Black/Black British â€“ Caribbean, African, other
Diabetes (Type 1 or 2)											I have been diagnosed with a different short or long term health condition not listed above e.g. mental health (please indicate in the text box provided)		Anxiety and depression, although not currently been taking any medication for quite some time.	Type 1 Diabetes	46	Male		White â€“ British, Irish, other
Diabetes (Type 1 or 2)														Type 1 Diabetes	23	Female		White â€“ British, Irish, other
Diabetes (Type 1 or 2)	A body mass index (BMI) of 40 or above	Chronic (long-term) respiratory diseases, such as asthma, chronic obstructive pulmonary disease (COPD), emphysema or bronchitis												Type 2 diabetes	69	Female		White â€“ British, Irish, other
Diabetes (Type 1 or 2)														Type 2 Diabetes	48	Male		White â€“ British, Irish, other
Diabetes (Type 1 or 2)				Chronic kidney disease				A weakened immune system as the result of conditions such as HIV and AIDS, or medicines such as steroid tablets or chemotherapy						Post-transplant (kidney), requiring immunosuppressant medication, and type 1 diabetes.	36	Female		White â€“ British, Irish, other
				Chronic kidney disease										Chronic kidney didease stage 4	54	Female		White â€“ British, Irish, other
	A body mass index (BMI) of 40 or above			Chronic kidney disease										Polycystic kidney disease high stage 3 ,asthma and bronchiectesis	54	Female		White â€“ British, Irish, other
				Chronic kidney disease				A weakened immune system as the result of conditions such as HIV and AIDS, or medicines such as steroid tablets or chemotherapy						Kidney transplant.	23	Female		White â€“ British, Irish, other
Diabetes (Type 1 or 2)	A body mass index (BMI) of 40 or above													Tyupe 2 Diabetes	60	Male		White â€“ British, Irish, other
				Chronic kidney disease					Aged 70 years or over					stage 5 kidney disease	71	Male		White â€“ British, Irish, other
		Chronic (long-term) respiratory diseases, such as asthma, chronic obstructive pulmonary disease (COPD), emphysema or bronchitis	Chronic heart disease, such as heart failure	Chronic kidney disease				A weakened immune system as the result of conditions such as HIV and AIDS, or medicines such as steroid tablets or chemotherapy						Solid organ transplant, copd, Chronic Heart disease	62	Male		White â€“ British, Irish, other
		Chronic (long-term) respiratory diseases, such as asthma, chronic obstructive pulmonary disease (COPD), emphysema or bronchitis		Chronic kidney disease					Aged 70 years or over		I have been diagnosed with a different short or long term health condition not listed above e.g. mental health (please indicate in the text box provided)		Need new heart valve .... aortic stenosis		74	Female		White â€“ British, Irish, other
				Chronic kidney disease							I have been diagnosed with a different short or long term health condition not listed above e.g. mental health (please indicate in the text box provided)		Myeloma	Am on Peritoneal Dialysis because my kidneys are at Stage 5(I think)	68	Female		White â€“ British, Irish, other
				Chronic kidney disease										Polycystic Kidney Disease stage 3	37	Female		White â€“ British, Irish, other
											I have been diagnosed with a different short or long term health condition not listed above e.g. mental health (please indicate in the text box provided)		Kidney transplant	Kidney transplant	47	Female		White â€“ British, Irish, other
Diabetes (Type 1 or 2)	A body mass index (BMI) of 40 or above													Type 2 Diabetes	64	Male		White â€“ British, Irish, other
				Chronic kidney disease										CKD stage 3 with protenuria	68	Male		White â€“ British, Irish, other
Diabetes (Type 1 or 2)														Type 1 diabetes	38	Female		White â€“ British, Irish, other
Diabetes (Type 1 or 2)				Chronic kidney disease										Type 2 diabetes	69	Female		White â€“ British, Irish, other
Diabetes (Type 1 or 2)														type 1 diabetes	63	Male		White â€“ British, Irish, other
			Chronic heart disease, such as heart failure	Chronic kidney disease					Aged 70 years or over					CKD 4	71	Male		Other ethnic groups	Celt
Diabetes (Type 1 or 2)		Chronic (long-term) respiratory diseases, such as asthma, chronic obstructive pulmonary disease (COPD), emphysema or bronchitis		Chronic kidney disease							I have been diagnosed with a different short or long term health condition not listed above e.g. mental health (please indicate in the text box provided)		Pernicious anemia	Diabetes type 2 on insulin. CKD stage 3	69	Female		White â€“ British, Irish, other
Diabetes (Type 1 or 2)	A body mass index (BMI) of 40 or above	Chronic (long-term) respiratory diseases, such as asthma, chronic obstructive pulmonary disease (COPD), emphysema or bronchitis	Chronic heart disease, such as heart failure	Chronic kidney disease		Chronic neurological conditions, such as Parkinsonâ€™s disease, motor neurone disease, multiple sclerosis (MS), a learning disability or cerebral palsy					I have been diagnosed with a different short or long term health condition not listed above e.g. mental health (please indicate in the text box provided)		underactive thyroid,arthritis,sleep apnopea	type2 diabetes,chronic idney disease,C.O.P.D.	68 -,69 IN JULY THIS YEAR	Male		White â€“ British, Irish, other
				Chronic kidney disease										Chronic Kidney Disease	54	Male		White â€“ British, Irish, other
		Chronic (long-term) respiratory diseases, such as asthma, chronic obstructive pulmonary disease (COPD), emphysema or bronchitis		Chronic kidney disease							I have been diagnosed with a different short or long term health condition not listed above e.g. mental health (please indicate in the text box provided)		Sarcoidosis	Sarcoidosis +kidney problems	59	Male		White â€“ British, Irish, other
											I have been diagnosed with a different short or long term health condition not listed above e.g. mental health (please indicate in the text box provided)		Vasculitis	Vasculitis	55	Male		White â€“ British, Irish, other
Diabetes (Type 1 or 2)	A body mass index (BMI) of 40 or above		Chronic heart disease, such as heart failure	Chronic kidney disease							I have been diagnosed with a different short or long term health condition not listed above e.g. mental health (please indicate in the text box provided)		Epilepsy 2 types, persistent urinary tract infections therefore catheterised,	Type 2 Diabetes, Chronic kidney disease stage 4, chronic heart failure 19%	62	Male		White â€“ British, Irish, other
		Chronic (long-term) respiratory diseases, such as asthma, chronic obstructive pulmonary disease (COPD), emphysema or bronchitis	Chronic heart disease, such as heart failure	Chronic kidney disease				A weakened immune system as the result of conditions such as HIV and AIDS, or medicines such as steroid tablets or chemotherapy						Ckd stage 5	51	Male		White â€“ British, Irish, other
				Chronic kidney disease				A weakened immune system as the result of conditions such as HIV and AIDS, or medicines such as steroid tablets or chemotherapy						polycystic kidney disease and on biologic immunosuppressant for psoriasis	52	Male		White â€“ British, Irish, other
				Chronic kidney disease							I have been diagnosed with a different short or long term health condition not listed above e.g. mental health (please indicate in the text box provided)		Pernicious Anaemia/low grade dysplasia/microscopic neuroendocrine tumour/ Osteoporosis/ Thyroid removal	Chronic Kidney Disease - Stage 3	66	Female		White â€“ British, Irish, other
				Chronic kidney disease										Kidney Transplant	65	Male		Middle Eastern/Middle Eastern British â€“ Arab, Turkish, other
				Chronic kidney disease				A weakened immune system as the result of conditions such as HIV and AIDS, or medicines such as steroid tablets or chemotherapy						Iga Nephropathy	24	Female		White â€“ British, Irish, other
				Chronic kidney disease				A weakened immune system as the result of conditions such as HIV and AIDS, or medicines such as steroid tablets or chemotherapy						I have had a kidney transplant	63	Male		White â€“ British, Irish, other
				Chronic kidney disease					Aged 70 years or over		I have been diagnosed with a different short or long term health condition not listed above e.g. mental health (please indicate in the text box provided)		spinal problems	CKD stage 3	83	Male		White â€“ British, Irish, other
	A body mass index (BMI) of 40 or above	Chronic (long-term) respiratory diseases, such as asthma, chronic obstructive pulmonary disease (COPD), emphysema or bronchitis		Chronic kidney disease										Asthma. Chronic Kidney Disease stage 2	37	Female		White â€“ British, Irish, other
Diabetes (Type 1 or 2)		Chronic (long-term) respiratory diseases, such as asthma, chronic obstructive pulmonary disease (COPD), emphysema or bronchitis		Chronic kidney disease			Problems with your spleen â€“ for example, sickle cell disease or if you have had your spleen removed	A weakened immune system as the result of conditions such as HIV and AIDS, or medicines such as steroid tablets or chemotherapy						Type 1 Diabetes (Trauma), Chronic Kidney Disease (Stage 4), Bronchiectasis	63	Male		White â€“ British, Irish, other
Diabetes (Type 1 or 2)		Chronic (long-term) respiratory diseases, such as asthma, chronic obstructive pulmonary disease (COPD), emphysema or bronchitis	Chronic heart disease, such as heart failure												67	Male		White â€“ British, Irish, other
				Chronic kidney disease										Chronic kidney disease	Stage 3	Male		White â€“ British, Irish, other
		Chronic (long-term) respiratory diseases, such as asthma, chronic obstructive pulmonary disease (COPD), emphysema or bronchitis		Chronic kidney disease							I have been diagnosed with a different short or long term health condition not listed above e.g. mental health (please indicate in the text box provided)		Hypertension	Membranous nephrothopy CKD stage 3	52	Male		White â€“ British, Irish, other
				Chronic kidney disease				A weakened immune system as the result of conditions such as HIV and AIDS, or medicines such as steroid tablets or chemotherapy						Kidney transplant and associated weakened immune system	35	Female		White â€“ British, Irish, other
Diabetes (Type 1 or 2)														Diabetes Type 1	55	Female		White â€“ British, Irish, other
				Chronic kidney disease										CKD stage 2/3	49	Male		White â€“ British, Irish, other
				Chronic kidney disease										IGA Nephropathy	32	Male		White â€“ British, Irish, other
Diabetes (Type 1 or 2)									Aged 70 years or over					Type 1 diabetes	75 years	Female		White â€“ British, Irish, other
Diabetes (Type 1 or 2)			Chronic heart disease, such as heart failure	Chronic kidney disease					Aged 70 years or over					Type 2 diabetes stage 4 kidney disease heart disease	71	Male		White â€“ British, Irish, other
Diabetes (Type 1 or 2)														Type 1 diabetic	24	Male		White â€“ British, Irish, other
											I have been diagnosed with a different short or long term health condition not listed above e.g. mental health (please indicate in the text box provided)		Renal transplant patient	Kidney Transplant Patient	12	Male		Asian/Asian British â€“ Indian, Pakistani, Bangladeshi, other
				Chronic kidney disease										CKD stage 3	59	Female		White â€“ British, Irish, other
Diabetes (Type 1 or 2)				Chronic kidney disease										Type 1 diabetes and CKD	61	Male		White â€“ British, Irish, other
Diabetes (Type 1 or 2)				Chronic kidney disease										Pancreas Kidney Transplant	47	Female		White â€“ British, Irish, other
				Chronic kidney disease				A weakened immune system as the result of conditions such as HIV and AIDS, or medicines such as steroid tablets or chemotherapy						Chronic kidney disease stage 4 (nephrotic syndrome)	25	Female		Asian/Asian British â€“ Indian, Pakistani, Bangladeshi, other
Diabetes (Type 1 or 2)	A body mass index (BMI) of 40 or above			Chronic kidney disease										Type 1 diabetes and CKD	38	Male		White â€“ British, Irish, other
				Chronic kidney disease										Chronic Kidney Disease	68	Male		White â€“ British, Irish, other
Diabetes (Type 1 or 2)				Chronic kidney disease					Aged 70 years or over		I have been diagnosed with a different short or long term health condition not listed above e.g. mental health (please indicate in the text box provided)		High blood pressure	Type 2 diabetes, high blood pressure and chronic kidney disease	72	Female		Black/Black British â€“ Caribbean, African, other
				Chronic kidney disease										CKD & Kidney Transplant	60	Female		White â€“ British, Irish, other
	A body mass index (BMI) of 40 or above			Chronic kidney disease				A weakened immune system as the result of conditions such as HIV and AIDS, or medicines such as steroid tablets or chemotherapy			I have been diagnosed with a different short or long term health condition not listed above e.g. mental health (please indicate in the text box provided)		Kidney transplant patient	Kidney Transplant patient, BMI over 40	53	Female		White â€“ British, Irish, other
				Chronic kidney disease							I have been diagnosed with a different short or long term health condition not listed above e.g. mental health (please indicate in the text box provided)		Leaky heart valve spinal impingement vitamin d deficiency asthma advanced fibrnyalgia	Ckd stage 3	40	Female		White â€“ British, Irish, other
Diabetes (Type 1 or 2)				Chronic kidney disease					Aged 70 years or over		I have been diagnosed with a different short or long term health condition not listed above e.g. mental health (please indicate in the text box provided)		Spinal stenosis, degenerative disc disease, arthritis	I D Diabetes and chronic kidney disease stge 4	72	Female		White â€“ British, Irish, other
Diabetes (Type 1 or 2)												None of these apply to me
				Chronic kidney disease										Chronic Kidney Disease, Stage 3B with haemo-proteinuria-Idiopathic FSGS	66	Male		Asian/Asian British â€“ Indian, Pakistani, Bangladeshi, other
Diabetes (Type 1 or 2)				Chronic kidney disease										Kidney Transplant and type 2 diabetic	60	Female		White â€“ British, Irish, other
								A weakened immune system as the result of conditions such as HIV and AIDS, or medicines such as steroid tablets or chemotherapy			I have been diagnosed with a different short or long term health condition not listed above e.g. mental health (please indicate in the text box provided)		MCTD	MCTD	33	Female		White â€“ British, Irish, other
Diabetes (Type 1 or 2)										Pregnant				Type 1 Diabetes	28	Female		White â€“ British, Irish, other
		Chronic (long-term) respiratory diseases, such as asthma, chronic obstructive pulmonary disease (COPD), emphysema or bronchitis		Chronic kidney disease				A weakened immune system as the result of conditions such as HIV and AIDS, or medicines such as steroid tablets or chemotherapy						Chronic Kidney Disease immunosuppressed	61	Male		White â€“ British, Irish, other
				Chronic kidney disease										Renal failure 2nd transplant	43	Female		White â€“ British, Irish, other
			Chronic heart disease, such as heart failure	Chronic kidney disease				A weakened immune system as the result of conditions such as HIV and AIDS, or medicines such as steroid tablets or chemotherapy						CKD Stage 5 Dialysis Dependent	62	Female		White â€“ British, Irish, other
				Chronic kidney disease				A weakened immune system as the result of conditions such as HIV and AIDS, or medicines such as steroid tablets or chemotherapy						Polycystic kidney disease	46	Female		White â€“ British, Irish, other
				Chronic kidney disease					Aged 70 years or over		I have been diagnosed with a different short or long term health condition not listed above e.g. mental health (please indicate in the text box provided)		Angina	Chronic Kidney disease stage 4	71	Female		White â€“ British, Irish, other
Diabetes (Type 1 or 2)				Chronic kidney disease				A weakened immune system as the result of conditions such as HIV and AIDS, or medicines such as steroid tablets or chemotherapy			I have been diagnosed with a different short or long term health condition not listed above e.g. mental health (please indicate in the text box provided)		Organ Transplant	Organ Transplant. Immunosuppressed. Steroid induced diabetes	52	Female		White â€“ British, Irish, other
Diabetes (Type 1 or 2)														Dianetes type 2	49	Male		White â€“ British, Irish, other
Diabetes (Type 1 or 2)		Chronic (long-term) respiratory diseases, such as asthma, chronic obstructive pulmonary disease (COPD), emphysema or bronchitis	Chronic heart disease, such as heart failure	Chronic kidney disease				A weakened immune system as the result of conditions such as HIV and AIDS, or medicines such as steroid tablets or chemotherapy	Aged 70 years or over					Type 2 diabetes, ischemic heart disease. Asthma	77	Male		White â€“ British, Irish, other
				Chronic kidney disease										Chronic kidney disease	63	Female		White â€“ British, Irish, other
Diabetes (Type 1 or 2)												None of these apply to me
Diabetes (Type 1 or 2)	A body mass index (BMI) of 40 or above													Type 2 diabetes	57	Female		White â€“ British, Irish, other
Diabetes (Type 1 or 2)											I have been diagnosed with a different short or long term health condition not listed above e.g. mental health (please indicate in the text box provided)		hypertension	Type 1 diabetes	48	Female		White â€“ British, Irish, other
				Chronic kidney disease										Chronic kidney disease stage 4	62	Female		White â€“ British, Irish, other
				Chronic kidney disease				A weakened immune system as the result of conditions such as HIV and AIDS, or medicines such as steroid tablets or chemotherapy						Kidney transplant	49	Female		White â€“ British, Irish, other
Diabetes (Type 1 or 2)								A weakened immune system as the result of conditions such as HIV and AIDS, or medicines such as steroid tablets or chemotherapy						I am on immune suppresant medication to treat inflammatory arthritis and I have Type 1 DM	58	Female		White â€“ British, Irish, other
Diabetes (Type 1 or 2)			Chronic heart disease, such as heart failure											Type 2 Diabetes	69	Male		White â€“ British, Irish, other
Diabetes (Type 1 or 2)				Chronic kidney disease										Type 2 diabetes stage 3 CKD	56	Female		White â€“ British, Irish, other
				Chronic kidney disease					Aged 70 years or over		I have been diagnosed with a different short or long term health condition not listed above e.g. mental health (please indicate in the text box provided)	None of these apply to me
			Chronic heart disease, such as heart failure	Chronic kidney disease				A weakened immune system as the result of conditions such as HIV and AIDS, or medicines such as steroid tablets or chemotherapy	Aged 70 years or over					Chronic Kidney Disease	72	Male		White â€“ British, Irish, other
	A body mass index (BMI) of 40 or above	Chronic (long-term) respiratory diseases, such as asthma, chronic obstructive pulmonary disease (COPD), emphysema or bronchitis												COPD Emphysema	67	Female		White â€“ British, Irish, other
Diabetes (Type 1 or 2)				Chronic kidney disease				A weakened immune system as the result of conditions such as HIV and AIDS, or medicines such as steroid tablets or chemotherapy			I have been diagnosed with a different short or long term health condition not listed above e.g. mental health (please indicate in the text box provided)		Kidney Transplant 2018	Diabetes and Kidney Transplant	64	Female		White â€“ British, Irish, other
				Chronic kidney disease										chronic kidney disease	57	Male		White â€“ British, Irish, other
				Chronic kidney disease										CKD stage 3	36	Female		White â€“ British, Irish, other
Diabetes (Type 1 or 2)				Chronic kidney disease										Kidney Transplant Recipient, T2 diabetes (NODAT)	64	Male		White â€“ British, Irish, other
Diabetes (Type 1 or 2)	A body mass index (BMI) of 40 or above	Chronic (long-term) respiratory diseases, such as asthma, chronic obstructive pulmonary disease (COPD), emphysema or bronchitis	Chronic heart disease, such as heart failure	Chronic kidney disease	Chronic liver disease, such as hepatitis						I have been diagnosed with a different short or long term health condition not listed above e.g. mental health (please indicate in the text box provided)		Depression and anxiety	Chronic kidney disease stage 5	64	Male		White â€“ British, Irish, other
Diabetes (Type 1 or 2)														Type 2 Diabetes	49	Male		White â€“ British, Irish, other
Diabetes (Type 1 or 2)														Type 2 Diabetes	68	Male		White â€“ British, Irish, other
				Chronic kidney disease					Aged 70 years or over		I have been diagnosed with a different short or long term health condition not listed above e.g. mental health (please indicate in the text box provided)		Crohns, Haemochromatosis, HPB, Pancreatic insufficiency, Short bowel syndrome	CKD Stage 3: Short bowel syndrome (necessitating nightly Total Parenteral nutrition)	73	Male		White â€“ British, Irish, other
		Chronic (long-term) respiratory diseases, such as asthma, chronic obstructive pulmonary disease (COPD), emphysema or bronchitis	Chronic heart disease, such as heart failure	Chronic kidney disease										COPD, CKD 3, Heart Failure	69	Male		White â€“ British, Irish, other
			Chronic heart disease, such as heart failure						Aged 70 years or over					Angina since aged56	72	Female		White â€“ British, Irish, other
				Chronic kidney disease							I have been diagnosed with a different short or long term health condition not listed above e.g. mental health (please indicate in the text box provided)		Fibromyalgia,chronic fatigue syndrone,high cholesteral	CKD 3a	60	Female		White â€“ British, Irish, other
			Chronic heart disease, such as heart failure											Heart failure ,cardiomyoparhy	53	Male		White â€“ British, Irish, other
Diabetes (Type 1 or 2)	A body mass index (BMI) of 40 or above				Chronic liver disease, such as hepatitis		Problems with your spleen â€“ for example, sickle cell disease or if you have had your spleen removed				I have been diagnosed with a different short or long term health condition not listed above e.g. mental health (please indicate in the text box provided)		Fatty liver, depression.	Type2 diabetes, angina,	65	Male		White â€“ British, Irish, other
Diabetes (Type 1 or 2)				Chronic kidney disease
		Chronic (long-term) respiratory diseases, such as asthma, chronic obstructive pulmonary disease (COPD), emphysema or bronchitis		Chronic kidney disease				A weakened immune system as the result of conditions such as HIV and AIDS, or medicines such as steroid tablets or chemotherapy						Chronic Kidney Failure Stage 5	52	Female		White â€“ British, Irish, other
			Chronic heart disease, such as heart failure						Aged 70 years or over					Neither I have Ischaemic heart disease	I am77 but in June 11th I will be 78	Female		White â€“ British, Irish, other
				Chronic kidney disease				A weakened immune system as the result of conditions such as HIV and AIDS, or medicines such as steroid tablets or chemotherapy			I have been diagnosed with a different short or long term health condition not listed above e.g. mental health (please indicate in the text box provided)		Kidney transplant	Kidney transplant	68	Male		White â€“ British, Irish, other
			Chronic heart disease, such as heart failure											Internal difibrilater	58	Male		White â€“ British, Irish, other
		Chronic (long-term) respiratory diseases, such as asthma, chronic obstructive pulmonary disease (COPD), emphysema or bronchitis									I have been diagnosed with a different short or long term health condition not listed above e.g. mental health (please indicate in the text box provided)			Heart disease	58	Female		White â€“ British, Irish, other
				Chronic kidney disease										Chronic kidney disease stage 4/5	65 years	Female		White â€“ British, Irish, other
				Chronic kidney disease										currently on dialysis - have been for 18 years	30	Female		White â€“ British, Irish, other
Diabetes (Type 1 or 2)				Chronic kidney disease
				Chronic kidney disease										Membranous nephropothy	55	Male		White â€“ British, Irish, other
	A body mass index (BMI) of 40 or above	Chronic (long-term) respiratory diseases, such as asthma, chronic obstructive pulmonary disease (COPD), emphysema or bronchitis						A weakened immune system as the result of conditions such as HIV and AIDS, or medicines such as steroid tablets or chemotherapy			I have been diagnosed with a different short or long term health condition not listed above e.g. mental health (please indicate in the text box provided)		paranoid schizophrenia, Epilepsy	Type 2 diabetes, Asthma	57	Male		White â€“ British, Irish, other
Diabetes (Type 1 or 2)									Aged 70 years or over					Type 1 diabetes	79	Male		White â€“ British, Irish, other
				Chronic kidney disease										IgA Nephropathy	47	Female		White â€“ British, Irish, other
Diabetes (Type 1 or 2)		Chronic (long-term) respiratory diseases, such as asthma, chronic obstructive pulmonary disease (COPD), emphysema or bronchitis												Diabetes type 2	42	Male		Asian/Asian British â€“ Indian, Pakistani, Bangladeshi, other
			Chronic heart disease, such as heart failure	Chronic kidney disease										Chronic heart disease, chronic kidney disease	64	Female		White â€“ British, Irish, other
		Chronic (long-term) respiratory diseases, such as asthma, chronic obstructive pulmonary disease (COPD), emphysema or bronchitis
											I have been diagnosed with a different short or long term health condition not listed above e.g. mental health (please indicate in the text box provided)		Spastic Para paresis	Spastic Para parapersis	69	Male		White â€“ British, Irish, other
Diabetes (Type 1 or 2)			Chronic heart disease, such as heart failure											Type One Diabetes	28	Male		White â€“ British, Irish, other
										Pregnant					27	Female		White â€“ British, Irish, other
Diabetes (Type 1 or 2)	A body mass index (BMI) of 40 or above	Chronic (long-term) respiratory diseases, such as asthma, chronic obstructive pulmonary disease (COPD), emphysema or bronchitis	Chronic heart disease, such as heart failure
					Chronic liver disease, such as hepatitis			A weakened immune system as the result of conditions such as HIV and AIDS, or medicines such as steroid tablets or chemotherapy						Autoimmune hepatitis	43	Female		White â€“ British, Irish, other
Diabetes (Type 1 or 2)
Diabetes (Type 1 or 2)														Type 1 diabetes	54	Male		White â€“ British, Irish, other
		Chronic (long-term) respiratory diseases, such as asthma, chronic obstructive pulmonary disease (COPD), emphysema or bronchitis					Problems with your spleen â€“ for example, sickle cell disease or if you have had your spleen removed							Chronic Asthma, No Spleen, Long term medical condition affecting immune system	40	Male		White â€“ British, Irish, other
Diabetes (Type 1 or 2)											I have been diagnosed with a different short or long term health condition not listed above e.g. mental health (please indicate in the text box provided)		Depression	Type 1 diabetes	42	Female		White â€“ British, Irish, other
Diabetes (Type 1 or 2)														Type 1 diabetes	20	Male		White â€“ British, Irish, other
Diabetes (Type 1 or 2)	A body mass index (BMI) of 40 or above					Chronic neurological conditions, such as Parkinsonâ€™s disease, motor neurone disease, multiple sclerosis (MS), a learning disability or cerebral palsy								DM 2	58	Male		White â€“ British, Irish, other
Diabetes (Type 1 or 2)	A body mass index (BMI) of 40 or above		Chronic heart disease, such as heart failure	Chronic kidney disease					Aged 70 years or over
Diabetes (Type 1 or 2)											I have been diagnosed with a different short or long term health condition not listed above e.g. mental health (please indicate in the text box provided)		Depression	Type 1 Diabetes	40	Female		White â€“ British, Irish, other
Diabetes (Type 1 or 2)	A body mass index (BMI) of 40 or above						Problems with your spleen â€“ for example, sickle cell disease or if you have had your spleen removed				I have been diagnosed with a different short or long term health condition not listed above e.g. mental health (please indicate in the text box provided)		Mental health	Type 1	28	Male		White â€“ British, Irish, other
Diabetes (Type 1 or 2)
							Problems with your spleen â€“ for example, sickle cell disease or if you have had your spleen removed				I have been diagnosed with a different short or long term health condition not listed above e.g. mental health (please indicate in the text box provided)		Osteoporosis and osteoarthritis
Diabetes (Type 1 or 2)														Type 1	57	Male		White â€“ British, Irish, other
Diabetes (Type 1 or 2)														Type 1 diabetes	55	Female		White â€“ British, Irish, other
Diabetes (Type 1 or 2)														Type 1 diabetic	44	Female		White â€“ British, Irish, other
Diabetes (Type 1 or 2)									Aged 70 years or over						72	Female		White â€“ British, Irish, other
Diabetes (Type 1 or 2)								A weakened immune system as the result of conditions such as HIV and AIDS, or medicines such as steroid tablets or chemotherapy						Type 1 diabetes, addison's disease on steroid treatment	26	Female		White â€“ British, Irish, other
									Aged 70 years or over
Diabetes (Type 1 or 2)	A body mass index (BMI) of 40 or above		Chronic heart disease, such as heart failure								I have been diagnosed with a different short or long term health condition not listed above e.g. mental health (please indicate in the text box provided)		Depression, Hypertension, Gastric Reflux, Breathing issues with Heart condition, Psoriasis, Stenosis of spine.	Type 1 Diabetes, Hypertension, Ischaemic Heart disease.	56	Female		White â€“ British, Irish, other
											I have been diagnosed with a different short or long term health condition not listed above e.g. mental health (please indicate in the text box provided)		SVT (superventricular tachycardia)
Diabetes (Type 1 or 2)						Chronic neurological conditions, such as Parkinsonâ€™s disease, motor neurone disease, multiple sclerosis (MS), a learning disability or cerebral palsy								Type 1 Diabetes and Relapsing Remitting MS	40	Male		White â€“ British, Irish, other
Diabetes (Type 1 or 2)														Type 1 diabetes	9	Male		White â€“ British, Irish, other
Diabetes (Type 1 or 2)		Chronic (long-term) respiratory diseases, such as asthma, chronic obstructive pulmonary disease (COPD), emphysema or bronchitis												Diabetes T2 Insulin dependent	59	Female		White â€“ British, Irish, other
Diabetes (Type 1 or 2)				Chronic kidney disease							I have been diagnosed with a different short or long term health condition not listed above e.g. mental health (please indicate in the text box provided)		Graves Disease
Diabetes (Type 1 or 2)	A body mass index (BMI) of 40 or above								Aged 70 years or over
Diabetes (Type 1 or 2)	A body mass index (BMI) of 40 or above							A weakened immune system as the result of conditions such as HIV and AIDS, or medicines such as steroid tablets or chemotherapy			I have been diagnosed with a different short or long term health condition not listed above e.g. mental health (please indicate in the text box provided)		Breast cancer and brain mets	Type2 diabetes	62	Female		White â€“ British, Irish, other
Diabetes (Type 1 or 2)														Type 1 Diabetes	22	Male		White â€“ British, Irish, other
Diabetes (Type 1 or 2)														Type 1 diabetes	29	Female		White â€“ British, Irish, other
Diabetes (Type 1 or 2)
Diabetes (Type 1 or 2)
Diabetes (Type 1 or 2)									Aged 70 years or over						72	Male		White â€“ British, Irish, other
				Chronic kidney disease										CKD stage 4	36	Male		White â€“ British, Irish, other
Diabetes (Type 1 or 2)														Type 1 Diabetes	60	Male		White â€“ British, Irish, other
				Chronic kidney disease					Aged 70 years or over					CKD stage 4	70	Male		White â€“ British, Irish, other
				Chronic kidney disease										Membranous nephropathy	55	Male		White â€“ British, Irish, other
	A body mass index (BMI) of 40 or above	Chronic (long-term) respiratory diseases, such as asthma, chronic obstructive pulmonary disease (COPD), emphysema or bronchitis													62	Female		White â€“ British, Irish, other
		Chronic (long-term) respiratory diseases, such as asthma, chronic obstructive pulmonary disease (COPD), emphysema or bronchitis						A weakened immune system as the result of conditions such as HIV and AIDS, or medicines such as steroid tablets or chemotherapy						Ashma, one kidney ,	62	Female		White â€“ British, Irish, other
									Aged 70 years or over		I have been diagnosed with a different short or long term health condition not listed above e.g. mental health (please indicate in the text box provided)		anca associated vasculitis
	A body mass index (BMI) of 40 or above			Chronic kidney disease					Aged 70 years or over
Diabetes (Type 1 or 2)														Type 1 Diabetes	49	Female		White â€“ British, Irish, other
Diabetes (Type 1 or 2)
Diabetes (Type 1 or 2)						Chronic neurological conditions, such as Parkinsonâ€™s disease, motor neurone disease, multiple sclerosis (MS), a learning disability or cerebral palsy			Aged 70 years or over					Type 1 Diabetes & Parkinsons	76	Male		White â€“ British, Irish, other
Diabetes (Type 1 or 2)														Type 1 Diabetes	42	Female		White â€“ British, Irish, other
				Chronic kidney disease				A weakened immune system as the result of conditions such as HIV and AIDS, or medicines such as steroid tablets or chemotherapy						Kidney transplant	39	Female		White â€“ British, Irish, other
Diabetes (Type 1 or 2)	A body mass index (BMI) of 40 or above													tye 2 Diabetes	58	Male		White â€“ British, Irish, other
					Chronic liver disease, such as hepatitis
Diabetes (Type 1 or 2)					Chronic liver disease, such as hepatitis			A weakened immune system as the result of conditions such as HIV and AIDS, or medicines such as steroid tablets or chemotherapy			I have been diagnosed with a different short or long term health condition not listed above e.g. mental health (please indicate in the text box provided)		Addisons Disease. Pancreatitis.
Diabetes (Type 1 or 2)
				Chronic kidney disease							I have been diagnosed with a different short or long term health condition not listed above e.g. mental health (please indicate in the text box provided)		Addisons
								A weakened immune system as the result of conditions such as HIV and AIDS, or medicines such as steroid tablets or chemotherapy
Diabetes (Type 1 or 2)														Type2 Diabetes	67	Female		White â€“ British, Irish, other
Diabetes (Type 1 or 2)											I have been diagnosed with a different short or long term health condition not listed above e.g. mental health (please indicate in the text box provided)		3 other autoimmune diseases -hypothyroidism, celiacs and PBC	Type1 diabetes	52	Female		White â€“ British, Irish, other
Diabetes (Type 1 or 2)														Type 1 diabetes	25	Female		White â€“ British, Irish, other
				Chronic kidney disease							I have been diagnosed with a different short or long term health condition not listed above e.g. mental health (please indicate in the text box provided)		Ulcerative Colitis
				Chronic kidney disease				A weakened immune system as the result of conditions such as HIV and AIDS, or medicines such as steroid tablets or chemotherapy						Kidney transplant patient	60	Female		White â€“ British, Irish, other
Diabetes (Type 1 or 2)														Type 1	51	Male		White â€“ British, Irish, other
Diabetes (Type 1 or 2)
	A body mass index (BMI) of 40 or above			Chronic kidney disease
				Chronic kidney disease				A weakened immune system as the result of conditions such as HIV and AIDS, or medicines such as steroid tablets or chemotherapy			I have been diagnosed with a different short or long term health condition not listed above e.g. mental health (please indicate in the text box provided)		antipospilipid syndrome aswell	CKD nephrotic syndrome causing recurrent PEs and i have antipospilipid syndrome	36	Female		White â€“ British, Irish, other
